# Supplementary material for: The barley leaf rust resistance gene Rph3 encodes a predicted membrane protein and is induced upon infection by avirulent pathotypes of Puccinia hordei
Source: Nat Commun. 2022 May 2;13:2386. doi: 10.1038/s41467-022-29840-1 (PMC9061838; doi:10.1038/s41467-022-29840-1)
Supplement: Supplementary file 4 — Supplementary Data 1 [file 41467_2022_29840_MOESM4_ESM.xlsx]

## Sheet: Sheet1
Supplementary Data 1. Marker genotype of recombinant inbred lines bred from the cross cvs. Tallon x Scarlett used for constructing the basic map of Rph3
Order	RIL ID	Population	MLOC_001	MLOC_003	MLOC_005	MLOC_004	Rph3	MLOC_023	MLOC_036	MLOC_038	MLOC_039	MLOC_040	MLOC_007	MLOC_008	MLOC_010	MLOC_020
1	5	Tallon/ScarlTT RILS	Allele 2	Allele 2	Allele 2	Allele 2	Allele 2	Allele 2	Allele 2	Allele 2	-	Allele 2	Allele 2	Allele 2	Allele 2	Allele 2
2	7	Tallon/ScarlTT RILS	Allele 1	Allele 1	Allele 1	Allele 1	Allele 1	Allele 1	Allele 1	Allele 1	Allele 1	Allele 1	Allele 1	Allele 1	Allele 1	Allele 2
3	9	Tallon/ScarlTT RILS	Allele 2	Allele 1	Allele 1	Allele 1	Allele 1	Allele 1	Allele 1	Allele 1	Allele 1	Allele 1	Allele 1	Allele 1	Allele 1	Allele 2
4	12	Tallon/ScarlTT RILS	Allele 1	Allele 1	Allele 1	Allele 1	Allele 1	Allele 1	Allele 1	Allele 1	Allele 1	Allele 1	Allele 1	Allele 1	Allele 1	Allele 1
5	13	Tallon/ScarlTT RILS	Allele 2	Allele 2	Allele 2	Allele 2	Allele 2	Allele 2	Allele 2	Allele 2	Allele 2	Allele 2	Allele 2	Allele 2	Allele 2	Allele 2
6	14	Tallon/ScarlTT RILS	Allele 1	Allele 1	Allele 1	Allele 1	Allele 1	Allele 1	Allele 1	Allele 1	Allele 1	Allele 1	Allele 1	Allele 1	Allele 1	Allele 1
7	15	Tallon/ScarlTT RILS	Allele 1	Allele 1	Allele 1	Allele 1	Allele 1	Allele 1	Allele 1	Allele 1	Allele 1	Allele 1	Allele 1	Allele 1	Allele 1	Allele 1
8	16	Tallon/ScarlTT RILS	Allele 1	Allele 1	Allele 1	Allele 1	Allele 1	Allele 1	Allele 1	Allele 1	Allele 1	Allele 1	Allele 1	Allele 1	Allele 1	Allele 1
9	17	Tallon/ScarlTT RILS	Allele 2	Allele 2	Allele 2	Allele 2	Allele 2	Allele 2	Allele 2	Allele 2	-	Allele 2	Allele 2	Allele 2	Allele 2	Allele 2
10	18	Tallon/ScarlTT RILS	Allele 2	Allele 2	Allele 2	Allele 2	Allele 2	Allele 2	Allele 2	Allele 2	Allele 2	Allele 2	Allele 2	Allele 2	Allele 2	Allele 2
11	19	Tallon/ScarlTT RILS	Allele 1	Allele 1	Allele 1	Allele 1	Allele 1	Allele 1	Allele 1	Allele 1	Allele 1	Allele 1	Allele 1	Allele 1	Allele 1	Allele 1
12	20	Tallon/ScarlTT RILS	Allele 1	Allele 1	Allele 1	Allele 1	Allele 1	Allele 1	Allele 1	Allele 1	Allele 1	Allele 1	Allele 1	Allele 1	Allele 1	Allele 2
13	21	Tallon/ScarlTT RILS	Allele 1	Allele 1	Allele 1	Allele 1	Allele 1	Allele 1	Allele 1	Allele 1	Allele 1	Allele 1	-	Allele 2	Allele 2	Allele 2
14	22	Tallon/ScarlTT RILS	Allele 1	Allele 1	Allele 1	Allele 1	Allele 1	Allele 1	Allele 1	Allele 1	Allele 1	Allele 1	Allele 1	Allele 1	Allele 1	Allele 1
15	24	Tallon/ScarlTT RILS	Allele 1	Allele 1	Allele 1	Allele 1	Allele 1	Allele 1	Allele 1	Allele 1	Allele 1	Allele 1	Allele 1	Allele 1	Allele 1	Allele 2
16	25	Tallon/ScarlTT RILS	Allele 2	Allele 2	Allele 2	Allele 2	Allele 2	Allele 2	Allele 2	Allele 2	Allele 2	Allele 2	Allele 2	Allele 2	Allele 1	Allele 1
17	26	Tallon/ScarlTT RILS	Allele 2	Allele 2	Allele 2	Allele 2	Allele 2	Allele 2	Allele 2	Allele 2	Allele 2	Allele 2	Allele 2	Allele 2	Allele 2	Allele 2
18	27	Tallon/ScarlTT RILS	Allele 1	Allele 1	Allele 1	Allele 1	Allele 1	Allele 1	Allele 1	Allele 1	Allele 1	Allele 1	Allele 1	Allele 1	Allele 1	Allele 1
19	28	Tallon/ScarlTT RILS	Allele 2	Allele 2	Allele 2	Allele 2	Allele 2	Allele 2	Allele 2	Allele 2	Allele 2	Allele 1	Allele 1	Allele 1	Allele 1	Allele 1
20	29	Tallon/ScarlTT RILS	Allele 1	Allele 1	Allele 1	Allele 1	Allele 1	Allele 1	Allele 1	Allele 1	Allele 1	Allele 1	Allele 1	Allele 1	Allele 1	Allele 1
21	32	Tallon/ScarlTT RILS	Allele 2	Allele 2	Allele 2	Allele 2	Allele 2	Allele 2	Allele 2	Allele 2	Allele 2	Allele 2	Allele 2	Allele 2	Allele 2	Allele 2
22	36	Tallon/ScarlTT RILS	Allele 1	Allele 1	Allele 1	Allele 1	Allele 1	Allele 1	Allele 1	Allele 1	Allele 1	Allele 1	Allele 1	Allele 1	Allele 1	Allele 1
23	41	Tallon/ScarlTT RILS	Allele 1	Allele 1	Allele 1	Allele 1	Allele 1	Allele 1	Allele 1	Allele 1	Allele 1	Allele 1	Allele 1	Allele 1	Allele 1	Allele 1
24	43	Tallon/ScarlTT RILS	Allele 2	Allele 2	Allele 2	Allele 2	Allele 2	Allele 2	Allele 2	Allele 2	Allele 2	Allele 2	Allele 2	Allele 2	Allele 1	Allele 1
25	44	Tallon/ScarlTT RILS	Allele 2	Allele 2	Allele 2	Allele 2	Allele 2	Allele 2	Allele 2	Allele 2	Allele 2	Allele 1	Allele 1	Allele 1	Allele 1	Allele 2
26	45	Tallon/ScarlTT RILS	Allele 2	Allele 2	Allele 2	Allele 2	Allele 2	Allele 2	Allele 2	Allele 2	Allele 2	Allele 2	Allele 2	Allele 2	Allele 2	Allele 2
27	46	Tallon/ScarlTT RILS	Allele 1	Allele 1	Allele 1	Allele 1	Allele 1	Allele 1	Allele 1	Allele 1	Allele 1	Allele 1	Allele 1	Allele 1	Allele 1	Allele 1
28	47	Tallon/ScarlTT RILS	Allele 2	Allele 2	Allele 2	Allele 2	Allele 2	Allele 2	Allele 2	Allele 2	Allele 2	Allele 2	Allele 2	Allele 2	Allele 2	Allele 2
29	50	Tallon/ScarlTT RILS	Allele 2	Allele 2	Allele 2	Allele 2	Allele 2	Allele 2	Allele 2	Allele 2	Allele 2	Allele 2	Allele 2	Allele 2	Allele 2	Allele 2
30	52	Tallon/ScarlTT RILS	Allele 2	Allele 2	Allele 2	Allele 2	Allele 2	Allele 2	Allele 2	Allele 2	Allele 2	Allele 2	Allele 2	Allele 2	Allele 2	Allele 1
31	53	Tallon/ScarlTT RILS	Allele 2	-	Heterozygous	Heterozygous	Allele 2	Heterozygous	Heterozygous	Heterozygous	Heterozygous	Heterozygous	Heterozygous	Heterozygous	Heterozygous	Allele 2
32	54	Tallon/ScarlTT RILS	-	Allele 1	Allele 1	Allele 1	Allele 1	Allele 1	Allele 1	Allele 1	Allele 1	Allele 1	Allele 1	Allele 1	Allele 1	Allele 1
33	55	Tallon/ScarlTT RILS	Allele 1	Allele 1	Allele 1	Allele 1	Allele 1	Allele 1	Allele 1	Allele 1	Allele 1	Allele 1	Allele 1	Allele 1	Allele 1	Allele 1
34	56	Tallon/ScarlTT RILS	Allele 1	Allele 1	Allele 1	Allele 1	Allele 1	Allele 1	Allele 1	Allele 1	Allele 1	Allele 1	Allele 1	Allele 1	Allele 1	Allele 1
35	57	Tallon/ScarlTT RILS	Allele 1	Allele 1	Allele 2	Allele 2	Allele 2	Allele 2	Allele 2	Allele 2	Allele 2	Allele 2	Allele 2	Allele 2	Allele 2	Allele 2
36	58	Tallon/ScarlTT RILS	Allele 1	Allele 1	Allele 1	Allele 1	Allele 1	Allele 1	Allele 1	Allele 1	Allele 1	Allele 1	Allele 1	Allele 1	Allele 2	Allele 2
37	61	Tallon/ScarlTT RILS	Allele 1	Allele 1	Allele 1	Allele 1	Allele 1	Allele 1	Allele 1	Allele 1	Allele 1	Allele 1	Allele 1	Allele 1	Allele 2	Allele 1
38	63	Tallon/ScarlTT RILS	Allele 2	Allele 2	Allele 2	Allele 2	Allele 2	Allele 2	Allele 2	Allele 2	Allele 2	Allele 2	Allele 2	Allele 2	Allele 2	Allele 2
39	66	Tallon/ScarlTT RILS	Allele 1	Allele 1	Allele 1	Allele 1	Allele 1	Allele 1	Allele 1	Allele 1	Allele 1	Allele 1	Allele 1	Allele 1	Allele 1	Allele 1
40	69	Tallon/ScarlTT RILS	Allele 2	Allele 2	Allele 2	Allele 2	Allele 2	Allele 2	Allele 2	Allele 2	Allele 2	Allele 2	Allele 2	Allele 2	Allele 2	Allele 2
41	70	Tallon/ScarlTT RILS	Allele 2	Allele 2	Allele 2	Allele 2	Allele 2	Allele 2	Allele 2	Allele 2	Allele 2	Allele 1	Allele 1	Allele 1	Allele 1	Allele 1
42	71	Tallon/ScarlTT RILS	Allele 1	Allele 1	Allele 1	Allele 1	Allele 1	Allele 1	Allele 1	Allele 1	Allele 1	Allele 1	Allele 1	Allele 1	Allele 1	Allele 2
43	72	Tallon/ScarlTT RILS	Allele 2	Allele 2	Allele 2	Allele 2	Allele 2	Allele 2	Allele 2	Allele 2	Allele 2	Allele 2	Allele 2	Allele 2	Allele 2	Allele 2
44	74	Tallon/ScarlTT RILS	Allele 1	Allele 1	Allele 1	Allele 1	Allele 1	Allele 1	Allele 1	Allele 1	Allele 1	Allele 1	Allele 1	Allele 1	Allele 1	Allele 1
45	77	Tallon/ScarlTT RILS	Allele 1	Allele 1	Allele 1	Allele 1	Allele 1	Allele 1	Allele 1	Allele 1	Allele 1	Allele 1	Allele 1	Allele 1	Allele 1	Allele 2
46	79	Tallon/ScarlTT RILS	Allele 1	Allele 1	Allele 1	Allele 1	Allele 1	Allele 1	Allele 1	Allele 1	Allele 1	Allele 1	Allele 1	Allele 1	Allele 1	Allele 1
47	80	Tallon/ScarlTT RILS	Allele 1	Allele 1	Allele 1	Allele 1	Allele 1	Allele 1	Allele 1	Allele 1	Allele 1	Allele 1	Allele 1	Allele 2	Allele 2	Allele 2
48	82	Tallon/ScarlTT RILS	Allele 2	Allele 2	Allele 2	Allele 2	Allele 2	Allele 2	Allele 2	Allele 2	Allele 2	Allele 2	Allele 2	Allele 2	Allele 1	Allele 1
49	84	Tallon/ScarlTT RILS	Allele 2	Allele 2	Allele 2	Allele 2	Allele 2	Allele 2	Allele 2	Allele 2	Allele 2	Allele 2	Allele 2	Allele 2	Allele 2	Allele 2
50	85	Tallon/ScarlTT RILS	Allele 1	Allele 1	Allele 1	Allele 1	Allele 1	Allele 1	Allele 1	Allele 1	Allele 1	Allele 1	Allele 1	Allele 1	Allele 1	Allele 2
51	87	Tallon/ScarlTT RILS	Allele 2	Allele 2	Allele 2	Allele 2	Allele 2	Allele 2	Allele 2	Allele 2	Allele 2	Allele 2	Allele 2	Allele 2	Allele 2	Allele 1
52	88	Tallon/ScarlTT RILS	Allele 2	Allele 2	Allele 2	Allele 2	Allele 2	Allele 2	Allele 2	Allele 2	Allele 2	Allele 2	Allele 2	Allele 2	Allele 2	Allele 1
53	90	Tallon/ScarlTT RILS	Allele 2	Allele 2	Allele 2	Allele 2	Allele 2	Allele 2	Allele 2	Allele 2	Allele 2	Allele 2	Allele 2	Allele 2	Allele 2	Allele 1
54	92	Tallon/ScarlTT RILS	Allele 2	Allele 2	Allele 2	Allele 2	Allele 2	Allele 2	Allele 2	Allele 2	-	Allele 2	Allele 2	Allele 2	Allele 2	Allele 2
55	93	Tallon/ScarlTT RILS	Allele 1	Allele 1	Allele 1	Allele 1	Allele 1	Allele 1	Allele 1	Allele 1	Allele 1	Allele 1	Allele 1	Allele 1	Allele 1	Allele 1
56	95	Tallon/ScarlTT RILS	Allele 2	Allele 2	Allele 2	Allele 2	Allele 2	Allele 2	Allele 2	Allele 2	Allele 2	Allele 2	Allele 2	Allele 2	Allele 2	Allele 2
57	97	Tallon/ScarlTT RILS	Allele 2	Allele 2	Allele 2	Allele 2	Allele 2	Allele 2	Allele 2	Allele 2	Allele 2	Allele 2	Allele 2	Allele 2	Allele 2	Allele 2
58	100	Tallon/ScarlTT RILS	Allele 1	Allele 1	Allele 1	Allele 1	Allele 1	Allele 1	Allele 1	Allele 1	Allele 1	Allele 1	Allele 1	Allele 1	Allele 1	Allele 1
59	103	Tallon/ScarlTT RILS	Allele 2	Allele 2	Allele 2	Allele 2	Allele 2	Allele 2	Allele 2	Allele 2	Allele 2	Allele 2	Allele 2	Allele 2	Allele 2	Allele 1
60	104	Tallon/ScarlTT RILS	Allele 1	Allele 1	Allele 1	Allele 1	Allele 1	Allele 1	Allele 1	Allele 1	Allele 1	Allele 1	Allele 1	Allele 1	Allele 1	Allele 2
61	105	Tallon/ScarlTT RILS	Allele 2	Allele 1	Allele 1	Allele 1	Allele 1	Allele 1	Allele 1	Allele 1	Allele 1	Allele 1	Allele 1	Allele 1	Allele 1	Allele 1
62	106	Tallon/ScarlTT RILS	Allele 1	Allele 1	Allele 1	Allele 1	Allele 1	Allele 1	Allele 1	Allele 1	Allele 1	Allele 1	Allele 1	Allele 1	Allele 1	Allele 2
63	107	Tallon/ScarlTT RILS	Allele 1	Allele 1	Allele 1	Allele 1	Allele 1	Allele 1	Allele 1	Allele 1	-	Allele 1	Allele 1	Allele 1	Allele 1	Allele 1
64	114	Tallon/ScarlTT RILS	Allele 1	Allele 1	Allele 1	Allele 1	Allele 1	Allele 1	Allele 1	Allele 1	Allele 1	Allele 1	Allele 1	Allele 1	Allele 1	Allele 1
65	116	Tallon/ScarlTT RILS	Allele 1	Allele 2	Allele 2	Allele 2	Allele 2	Allele 2	Allele 2	Allele 2	Allele 2	Allele 2	Allele 2	Allele 2	Allele 2	Allele 1
66	117	Tallon/ScarlTT RILS	Allele 2	Allele 2	Allele 2	Allele 2	Allele 2	Allele 2	Allele 2	Allele 2	Allele 2	Allele 2	Allele 2	Allele 2	Allele 2	Allele 1
67	119	Tallon/ScarlTT RILS	Allele 2	Allele 2	Allele 2	Allele 2	Allele 2	Allele 2	Allele 2	Allele 2	Allele 2	Allele 2	Allele 2	Allele 2	Allele 2	Allele 2
68	120	Tallon/ScarlTT RILS	Allele 1	Allele 1	Allele 1	Allele 1	Allele 1	Allele 1	Allele 1	Allele 1	Allele 1	Allele 1	Allele 1	Allele 1	Allele 1	Allele 2
69	121	Tallon/ScarlTT RILS	Allele 1	Allele 1	Allele 1	Allele 1	Allele 1	Allele 1	Allele 1	Allele 1	Allele 1	Allele 1	Allele 1	Allele 1	Allele 1	Allele 2
70	123	Tallon/ScarlTT RILS	Allele 1	Allele 1	Allele 1	Allele 1	Allele 1	Allele 1	Allele 1	Allele 1	Allele 1	Allele 1	Allele 1	Allele 1	Allele 1	Allele 1
71	124	Tallon/ScarlTT RILS	Allele 1	Allele 1	Allele 1	Allele 1	Allele 1	Allele 1	Allele 1	Allele 1	Allele 1	Allele 1	Allele 1	Allele 1	Allele 1	Allele 1
72	125	Tallon/ScarlTT RILS	Allele 1	Allele 1	Allele 1	Allele 1	Allele 1	Allele 1	Allele 1	Allele 1	Allele 1	Allele 1	Allele 1	Allele 1	Allele 1	Allele 1
73	127	Tallon/ScarlTT RILS	Allele 2	Allele 2	Allele 2	Allele 2	Allele 2	Allele 2	Allele 2	Allele 2	Allele 2	Allele 2	Allele 2	Allele 2	Allele 2	Allele 2
74	128	Tallon/ScarlTT RILS	Allele 1	Allele 1	Allele 1	Allele 1	Allele 1	Allele 1	Allele 1	Allele 1	Allele 1	Allele 1	Allele 1	Allele 1	-	Allele 1
75	130	Tallon/ScarlTT RILS	Allele 2	Allele 2	Allele 2	Allele 2	Allele 2	Allele 2	Allele 2	Allele 2	Allele 2	Allele 2	Allele 2	Allele 2	Allele 2	Allele 1
76	132	Tallon/ScarlTT RILS	Allele 1	Allele 1	Allele 1	Allele 1	Allele 1	Allele 1	Allele 1	Allele 1	Allele 1	Allele 1	Allele 1	Allele 1	Allele 1	Allele 1
77	133	Tallon/ScarlTT RILS	Allele 1	Allele 1	Allele 1	Allele 1	Allele 1	Allele 1	Allele 1	Allele 1	Allele 1	Allele 1	Allele 1	Allele 1	Allele 1	Allele 1
78	134	Tallon/ScarlTT RILS	Allele 1	Allele 1	Allele 1	Allele 1	Allele 1	Allele 1	Allele 1	Allele 1	Allele 1	Allele 1	Allele 1	Allele 1	Allele 1	Allele 2
79	135	Tallon/ScarlTT RILS	Allele 1	Allele 1	Allele 1	Allele 1	Allele 1	Allele 1	Allele 1	Allele 1	Allele 1	Allele 1	Allele 1	Allele 1	Allele 1	Allele 1
80	136	Tallon/ScarlTT RILS	Allele 2	Allele 2	Allele 2	Allele 2	Allele 2	Allele 2	Allele 2	Allele 2	Allele 2	Allele 2	Allele 2	Allele 2	Allele 2	Allele 1
81	137	Tallon/ScarlTT RILS	Allele 1	Allele 1	Allele 1	Allele 1	Allele 1	Allele 1	Allele 1	Allele 1	Allele 1	Allele 1	Allele 1	Allele 1	Allele 1	Allele 2
82	139	Tallon/ScarlTT RILS	Allele 1	Allele 1	Allele 1	Allele 1	Allele 1	Allele 1	Allele 1	Allele 1	-	Allele 1	Allele 1	Allele 1	Allele 1	Allele 2
83	140	Tallon/ScarlTT RILS	Allele 2	Allele 2	Allele 2	Allele 2	Allele 2	Allele 2	Allele 2	Allele 2	Allele 2	Allele 2	Allele 2	Allele 2	Allele 1	Allele 1
84	141	Tallon/ScarlTT RILS	Allele 1	Allele 1	Allele 1	Allele 1	Allele 1	Allele 1	Allele 1	Allele 1	Allele 1	Allele 1	Allele 1	Allele 1	Allele 1	Allele 2
85	142	Tallon/ScarlTT RILS	Allele 2	Allele 2	Allele 2	Allele 2	Allele 2	Allele 2	Allele 2	Allele 2	Allele 2	Allele 2	Allele 2	Allele 2	Allele 2	Allele 2
86	143	Tallon/ScarlTT RILS	Allele 1	Allele 1	Allele 1	Allele 1	Allele 1	Allele 1	Allele 1	Allele 1	Allele 1	Allele 1	Allele 2	-	Allele 2	Allele 2
87	145	Tallon/ScarlTT RILS	Allele 2	Allele 2	Allele 2	Allele 2	Allele 2	Allele 2	Allele 2	Allele 2	Allele 2	Allele 2	Allele 2	Allele 2	Allele 2	Allele 2
88	146	Tallon/ScarlTT RILS	Allele 1	Allele 1	Allele 1	Allele 1	Allele 1	Allele 1	Allele 1	Allele 1	Allele 1	Allele 1	Allele 1	Allele 1	Allele 1	Allele 1
89	147	Tallon/ScarlTT RILS	Allele 2	Allele 2	Allele 2	Allele 2	Allele 2	Allele 2	Allele 2	Allele 2	Allele 2	Allele 2	Allele 2	Allele 1	Allele 1	Allele 1
90	148	Tallon/ScarlTT RILS	Allele 1	Allele 1	Allele 1	Allele 1	Allele 1	Allele 1	Allele 1	Allele 1	Allele 1	Allele 1	Allele 1	Allele 1	Allele 1	Allele 2
91	149	Tallon/ScarlTT RILS	Allele 2	Allele 2	Allele 2	Allele 2	Allele 2	Allele 2	Allele 2	Allele 2	Allele 2	Allele 2	Allele 2	Allele 2	Allele 2	Allele 2
92	151	Tallon/ScarlTT RILS	Allele 1	Allele 1	Allele 1	Allele 1	Allele 1	Allele 1	Allele 1	Allele 1	Allele 1	Allele 1	Allele 1	Allele 1	Allele 1	Allele 1
93	152	Tallon/ScarlTT RILS	Allele 2	Allele 2	Allele 2	Allele 2	Allele 2	Allele 2	Allele 2	Allele 2	Allele 2	Allele 2	Allele 2	Allele 2	Allele 2	Allele 2
94	153	Tallon/ScarlTT RILS	Allele 1	Allele 1	Allele 1	Allele 1	Allele 1	Allele 1	Allele 1	Allele 1	Allele 1	Allele 1	Allele 1	Allele 1	Allele 1	Allele 1
95	154	Tallon/ScarlTT RILS	-	Allele 2	Allele 2	Allele 2	Allele 2	Allele 2	Allele 2	Allele 2	Allele 2	Allele 2	Allele 2	Allele 2	-	Allele 2
96	155	Tallon/ScarlTT RILS	Allele 1	Allele 1	Allele 1	Allele 1	Allele 1	Allele 1	Allele 1	Allele 1	Allele 1	Allele 1	Allele 1	Allele 2	Allele 2	Allele 2
97	156	Tallon/ScarlTT RILS	Allele 1	Allele 1	Allele 1	Allele 1	Allele 1	Allele 1	Allele 1	Allele 1	Allele 1	Allele 1	Allele 1	-	Allele 2	Allele 2
98	157	Tallon/ScarlTT RILS	Allele 2	Allele 2	Allele 2	Allele 2	Allele 2	Allele 2	Allele 2	Allele 2	Allele 2	Allele 2	Allele 2	Allele 2	Allele 2	Allele 2
99	160	Tallon/ScarlTT RILS	Allele 1	Allele 1	Allele 1	Allele 1	Allele 1	Allele 1	Allele 1	Allele 1	Allele 1	Allele 1	Allele 1	Allele 2	Allele 2	Allele 2
100	161	Tallon/ScarlTT RILS	Allele 2	Allele 2	Allele 2	Allele 2	Allele 2	Allele 2	Allele 2	Allele 2	Allele 2	Allele 2	Allele 2	Allele 2	Allele 2	Allele 1
101	164	Tallon/ScarlTT RILS	-	Allele 1	Allele 1	Allele 1	Allele 1	Allele 1	Allele 1	Allele 1	Allele 1	Allele 1	Allele 1	Allele 1	Allele 1	Allele 1
102	165	Tallon/ScarlTT RILS	-	Allele 1	Allele 1	Allele 1	Allele 1	Allele 1	Allele 1	Allele 1	Allele 1	Allele 1	Allele 1	Allele 1	Allele 2	Allele 1
103	166	Tallon/ScarlTT RILS	Allele 2	Allele 2	Allele 2	Allele 2	Allele 2	Allele 2	Allele 2	Allele 2	Allele 2	Allele 2	Allele 2	Allele 2	Allele 1	Allele 1
104	167	Tallon/ScarlTT RILS	Allele 1	Allele 1	Allele 1	Allele 1	Allele 1	Allele 1	Allele 1	Allele 1	Allele 1	Allele 1	Allele 1	Allele 1	Allele 1	Allele 1
105	171	Tallon/ScarlTT RILS	Allele 1	Allele 1	Allele 1	Allele 1	Allele 1	Allele 1	Allele 1	Allele 1	Allele 1	Allele 1	Allele 1	Allele 1	Allele 1	Allele 1
106	173	Tallon/ScarlTT RILS	Allele 1	Allele 1	Allele 1	Allele 1	Allele 1	Allele 1	Allele 1	Allele 1	Allele 1	Allele 1	Allele 1	Allele 1	Allele 1	Allele 1
107	175	Tallon/ScarlTT RILS	Allele 2	Allele 2	Allele 2	Allele 2	Allele 2	Allele 2	Allele 2	Allele 2	Allele 2	Allele 2	Allele 2	Allele 2	Allele 2	Allele 2
108	176	Tallon/ScarlTT RILS	Allele 1	Allele 1	Allele 1	Allele 1	Allele 1	Allele 1	Allele 1	Allele 1	Allele 1	Allele 1	Allele 1	Allele 1	Allele 1	Allele 1
109	178	Tallon/ScarlTT RILS	Allele 1	Allele 1	Allele 1	Allele 1	Allele 1	Allele 1	Allele 1	Allele 1	Allele 1	Allele 1	Allele 1	Allele 1	Allele 1	Allele 2
110	179	Tallon/ScarlTT RILS	Allele 1	Allele 2	Allele 2	Allele 2	Allele 2	Allele 2	Allele 2	Allele 2	Allele 2	Allele 2	Allele 1	Allele 1	Allele 1	Allele 1
111	180	Tallon/ScarlTT RILS	Allele 1	Allele 1	Allele 1	Allele 1	Allele 1	Allele 1	Allele 1	Allele 1	Allele 1	Allele 1	Allele 1	Allele 1	Allele 1	Allele 2
112	181	Tallon/ScarlTT RILS	Allele 1	Allele 1	Allele 1	Allele 1	Allele 1	Allele 1	Allele 1	Allele 1	Allele 1	Allele 1	Allele 1	Allele 1	Allele 1	Allele 2
113	183	Tallon/ScarlTT RILS	Allele 1	Allele 1	Allele 1	Allele 1	Allele 1	Allele 1	Allele 1	Allele 1	Allele 1	Allele 1	Allele 1	Allele 1	Allele 1	Allele 2
114	184	Tallon/ScarlTT RILS	Allele 1	Allele 2	Allele 2	Allele 2	Allele 2	Allele 2	Allele 2	Allele 2	Allele 2	Allele 2	Allele 2	Allele 2	Allele 2	Allele 1
115	186	Tallon/ScarlTT RILS	Allele 1	Allele 1	Allele 1	Allele 1	Allele 1	Allele 1	Allele 1	Allele 1	Allele 1	Allele 1	Allele 1	Allele 1	Allele 1	Allele 1
116	187	Tallon/ScarlTT RILS	Heterozygous	Heterozygous	Heterozygous	Heterozygous	Allele 1	Heterozygous	Heterozygous	Heterozygous	Heterozygous	Heterozygous	Heterozygous	Heterozygous	Heterozygous	Allele 1
117	190	Tallon/ScarlTT RILS	Allele 1	Allele 1	Allele 1	Allele 1	Allele 1	Allele 1	Allele 1	Allele 1	Allele 1	Allele 1	Allele 1	Allele 1	Allele 1	Allele 1
118	191	Tallon/ScarlTT RILS	Allele 1	Allele 1	Allele 1	Allele 1	Allele 1	Allele 1	Allele 1	Allele 1	Allele 1	Allele 1	Allele 1	Allele 1	Allele 1	Allele 1
119	192	Tallon/ScarlTT RILS	Allele 1	Allele 1	Allele 1	Allele 1	Allele 1	Allele 1	Allele 1	Allele 1	Allele 1	Allele 1	Allele 1	Allele 1	Allele 1	Allele 1
120	193	Tallon/ScarlTT RILS	Allele 2	Allele 2	Allele 2	Allele 2	Allele 2	Allele 2	Allele 2	Allele 2	Allele 2	Allele 2	Allele 2	Allele 2	Allele 2	Allele 2
121	194	Tallon/ScarlTT RILS	Allele 1	Allele 1	Allele 1	Allele 1	Allele 1	Allele 1	Allele 1	Allele 1	Allele 1	Allele 1	Allele 1	Allele 1	Allele 1	Allele 2
122	196	Tallon/ScarlTT RILS	Allele 2	Allele 2	Allele 2	Allele 2	Allele 2	Allele 2	Allele 2	Allele 2	Allele 2	Allele 2	Allele 2	Allele 2	Allele 2	Allele 1
123	198	Tallon/ScarlTT RILS	Allele 2	Allele 1	Allele 1	Allele 1	Allele 1	Allele 1	Allele 1	Allele 1	Allele 1	Allele 1	Allele 1	-	Allele 1	Allele 1
124	200	Tallon/ScarlTT RILS	Allele 1	Allele 1	Allele 1	Allele 1	Allele 1	Allele 1	Allele 1	Allele 1	Allele 1	Allele 1	Allele 1	Allele 1	Allele 1	Allele 2
125	201	Tallon/ScarlTT RILS	Allele 1	Allele 1	Allele 1	Allele 1	Allele 1	Allele 1	Allele 1	Allele 1	Allele 1	Allele 1	Allele 1	Allele 1	Allele 1	Allele 1
126	203	Tallon/ScarlTT RILS	Allele 1	Allele 1	Allele 1	Allele 1	Allele 1	Allele 1	Allele 1	Allele 1	Allele 1	Allele 1	Allele 1	Allele 1	Allele 1	Allele 1
127	204	Tallon/ScarlTT RILS	Allele 2	Allele 2	Allele 2	Allele 2	Allele 2	Allele 2	Allele 2	Allele 2	Allele 2	Allele 2	Allele 2	Allele 2	Allele 2	Allele 2
128	205	Tallon/ScarlTT RILS	Allele 2	Allele 2	Allele 2	Allele 2	Allele 2	Allele 2	Allele 2	Allele 2	Allele 2	Allele 1	Allele 1	Allele 1	Allele 1	Allele 1
129	207	Tallon/ScarlTT RILS	Allele 1	Allele 1	Allele 2	Allele 2	Allele 2	Allele 2	Allele 2	Allele 2	Allele 2	Allele 2	Allele 2	Allele 2	Allele 2	Allele 2
130	208	Tallon/ScarlTT RILS	Allele 2	Allele 2	Allele 2	Allele 2	Allele 2	Allele 2	Allele 2	Allele 2	Allele 2	Allele 2	Allele 2	Allele 1	Allele 1	Allele 1
131	212	Tallon/ScarlTT RILS	Allele 1	Allele 1	Allele 1	Allele 1	Allele 1	Allele 1	Allele 1	Allele 1	Allele 1	Allele 1	Allele 1	Allele 1	Allele 1	Allele 1
132	214	Tallon/ScarlTT RILS	Allele 2	Allele 2	Allele 2	Allele 2	Allele 2	Allele 2	Allele 2	Allele 2	Allele 2	Allele 2	Allele 2	Allele 2	Allele 2	Allele 2
133	215	Tallon/ScarlTT RILS	Allele 1	Allele 1	Allele 1	Allele 1	Allele 1	Allele 1	Allele 1	Allele 1	Allele 1	Allele 1	Allele 1	Allele 1	Allele 1	Allele 2
134	216	Tallon/ScarlTT RILS	Allele 1	Allele 1	Allele 1	Allele 1	Allele 1	Allele 1	Allele 1	Allele 1	Allele 1	Allele 1	Allele 1	Allele 1	Allele 1	Allele 1
135	217	Tallon/ScarlTT RILS	Allele 1	Allele 1	Allele 1	Allele 1	Allele 1	Allele 1	Allele 1	Allele 1	Allele 1	Allele 1	Allele 1	Allele 1	Allele 1	Allele 2
136	218	Tallon/ScarlTT RILS	Allele 2	Allele 2	Allele 2	Allele 2	Allele 2	Allele 2	Allele 2	Allele 2	Allele 2	Allele 2	Allele 2	Allele 2	Allele 2	Allele 2
137	219	Tallon/ScarlTT RILS	Allele 2	Allele 2	Allele 2	Allele 2	Allele 2	Allele 2	Allele 2	Allele 2	Allele 2	Allele 2	Allele 2	Allele 2	Allele 2	Allele 2
138	220	Tallon/ScarlTT RILS	Allele 1	Allele 1	Allele 1	Allele 1	Allele 1	Allele 1	Heterozygous	Heterozygous	Heterozygous	Heterozygous	Heterozygous	Heterozygous	Heterozygous	Allele 2
139	222	Tallon/ScarlTT RILS	Allele 1	Allele 1	Allele 1	Allele 1	Allele 1	Allele 1	Allele 1	Allele 1	Allele 1	Allele 1	Allele 1	Allele 1	Allele 2	Allele 2
140	223	Tallon/ScarlTT RILS	Allele 1	Allele 1	Allele 1	Allele 1	Allele 1	Allele 1	Allele 1	Allele 1	Allele 1	Allele 1	Allele 1	Allele 1	Allele 2	Allele 2
141	224	Tallon/ScarlTT RILS	Allele 2	Allele 1	Allele 1	Allele 1	Allele 1	Allele 1	Allele 1	Allele 1	Allele 1	Allele 1	Allele 1	Allele 1	Allele 1	Allele 1
142	226	Tallon/ScarlTT RILS	Allele 1	Allele 1	Allele 1	Allele 1	Allele 1	Allele 1	Allele 1	Allele 1	Allele 1	Allele 1	Allele 1	Allele 1	Allele 1	Allele 2
143	227	Tallon/ScarlTT RILS	Allele 2	Allele 2	Allele 2	Allele 2	Allele 2	Allele 2	Allele 2	Allele 2	Allele 2	Allele 2	Allele 2	Allele 2	Allele 2	Allele 2
144	228	Tallon/ScarlTT RILS	Allele 1	Allele 1	Allele 1	Allele 1	Allele 1	Allele 1	Allele 1	Allele 1	Allele 1	Allele 1	Allele 1	Allele 1	Allele 1	Allele 1
145	229	Tallon/ScarlTT RILS	Allele 1	Allele 1	Allele 1	Allele 1	Allele 1	Allele 1	Allele 1	Allele 1	Allele 1	Allele 1	Allele 1	Allele 1	Allele 1	Allele 1
146	233	Tallon/ScarlTT RILS	Allele 2	Allele 2	Allele 2	Allele 2	Allele 2	Allele 2	Allele 2	Allele 2	Allele 2	Allele 2	Allele 2	Allele 2	Allele 2	Allele 1
147	235	Tallon/ScarlTT RILS	Allele 1	Allele 1	Heterozygous	Heterozygous	Allele 1	Heterozygous	Heterozygous	Heterozygous	Heterozygous	Heterozygous	Heterozygous	Heterozygous	Heterozygous	Allele 1
148	236	Tallon/ScarlTT RILS	Allele 2	Allele 2	Allele 1	Allele 1	Allele 1	Allele 1	Allele 1	Allele 1	Allele 1	Allele 1	Allele 1	Allele 1	Allele 1	Allele 1
149	237	Tallon/ScarlTT RILS	Allele 1	Allele 2	Allele 2	Allele 2	Allele 2	Allele 2	Allele 2	Allele 2	Allele 2	Allele 2	Allele 2	Allele 2	Allele 2	Allele 2
150	238	Tallon/ScarlTT RILS	Allele 2	Allele 2	Allele 2	Allele 2	Allele 2	Allele 2	Allele 2	Allele 2	Allele 2	Allele 2	Allele 2	Allele 2	Allele 2	Allele 2
151	239	Tallon/ScarlTT RILS	Allele 1	Allele 1	Allele 1	Allele 1	Allele 1	Allele 1	Allele 1	Allele 1	Allele 1	Allele 1	Allele 1	Allele 1	Allele 1	Allele 1
152	240	Tallon/ScarlTT RILS	Allele 1	Allele 1	Allele 1	Allele 1	Allele 1	Allele 1	Allele 1	Allele 1	Allele 1	Allele 1	Allele 1	Allele 1	Allele 1	Allele 1
153	246	Tallon/ScarlTT RILS	Allele 1	Allele 1	Allele 1	Allele 1	Allele 1	Allele 1	Allele 1	Allele 1	Allele 1	Allele 1	Allele 1	Allele 1	Allele 1	Allele 2
154	248	Tallon/ScarlTT RILS	Allele 1	Allele 1	Heterozygous	Heterozygous	Allele 2	Heterozygous	Heterozygous	Heterozygous	Heterozygous	Heterozygous	Heterozygous	Heterozygous	Heterozygous	Allele 2
155	249	Tallon/ScarlTT RILS	Allele 1	Allele 1	Allele 1	Allele 1	Allele 1	Allele 1	Allele 1	Allele 1	Allele 1	Allele 1	Allele 1	Allele 1	Allele 1	Allele 1
156	250	Tallon/ScarlTT RILS	Allele 2	Allele 2	Allele 2	Allele 2	Allele 2	Allele 2	Allele 2	Allele 2	Allele 2	Allele 2	Allele 2	Allele 2	Allele 2	Allele 2
157	254	Tallon/ScarlTT RILS	Allele 2	Allele 2	Allele 2	Allele 2	Allele 2	Allele 2	Allele 2	Allele 2	Allele 2	Allele 2	Allele 2	Allele 2	Allele 2	Allele 2
158	255	Tallon/ScarlTT RILS	Heterozygous	Allele 2	Allele 2	Allele 2	Allele 2	Allele 2	Allele 2	Allele 2	Allele 2	Allele 2	Allele 2	Allele 2	Allele 1	Allele 1
159	256	Tallon/ScarlTT RILS	Allele 2	Allele 2	Allele 2	Allele 2	Allele 2	Allele 2	Allele 2	Allele 2	Allele 2	Allele 2	Allele 2	Allele 2	Allele 2	Allele 2
160	257	Tallon/ScarlTT RILS	Allele 2	Allele 2	Allele 2	Allele 2	Allele 2	Allele 2	Allele 2	Allele 2	Allele 2	Allele 2	Allele 2	Allele 2	Allele 2	Allele 2
161	258	Tallon/ScarlTT RILS	Allele 2	Allele 2	Allele 2	Allele 2	Allele 2	Allele 2	Allele 2	Allele 2	Allele 2	Allele 2	Allele 2	Allele 2	Allele 2	Allele 2
162	266	Tallon/ScarlTT RILS	Allele 2	Allele 2	Allele 2	Allele 2	Allele 2	Allele 2	Allele 2	Allele 2	Allele 2	Allele 2	Allele 2	Allele 2	Allele 2	Allele 1
163	267	Tallon/ScarlTT RILS	Allele 1	Allele 1	Allele 1	Allele 1	Allele 1	Allele 1	Allele 1	Allele 1	Allele 1	Allele 1	Allele 1	Allele 1	Allele 2	Allele 1
164	268	Tallon/ScarlTT RILS	Allele 2	Allele 2	Allele 2	Allele 2	Allele 2	Allele 2	Allele 2	Allele 2	Allele 2	Allele 2	Allele 2	Allele 2	Allele 2	Allele 1
165	269	Tallon/ScarlTT RILS	Allele 2	Allele 2	Allele 2	Allele 2	Allele 2	Allele 2	Allele 2	Allele 2	Allele 2	Allele 2	Allele 2	Allele 2	Allele 2	Allele 2
166	270	Tallon/ScarlTT RILS	Allele 2	Allele 2	Allele 2	Allele 2	Allele 2	Allele 2	Allele 2	Allele 2	Allele 2	Allele 2	Allele 2	Allele 2	Allele 2	Allele 1
167	274	Tallon/ScarlTT RILS	Allele 2	Allele 2	Allele 2	Allele 2	Allele 2	Allele 2	Allele 2	Allele 2	Allele 2	Allele 2	Allele 2	Allele 2	Allele 2	Allele 1
168	275	Tallon/ScarlTT RILS	Allele 1	Allele 1	Allele 1	Allele 1	Allele 1	Allele 1	Allele 1	Allele 1	Allele 1	Allele 1	Allele 1	Allele 1	Allele 1	Allele 1
169	276	Tallon/ScarlTT RILS	Allele 1	Allele 1	Allele 1	Allele 1	Allele 1	Allele 1	Allele 1	Allele 1	Allele 1	Allele 1	Allele 1	Allele 1	Allele 2	Allele 2
170	278	Tallon/ScarlTT RILS	Allele 2	Allele 2	Allele 2	Allele 1	Allele 1	Allele 1	Allele 1	Allele 1	Allele 1	Allele 1	Allele 1	Allele 1	Allele 1	Allele 2
171	279	Tallon/ScarlTT RILS	Allele 1	Allele 1	Allele 1	Allele 1	Allele 1	Allele 1	Allele 1	Allele 1	Allele 1	Allele 1	Heterozygous	Heterozygous	Allele 1	Allele 2
172	280	Tallon/ScarlTT RILS	Allele 2	Allele 2	Allele 2	Allele 2	Allele 2	Allele 2	Allele 2	Allele 2	Allele 2	Allele 2	Allele 2	-	Allele 2	Allele 2
173	283	Tallon/ScarlTT RILS	Allele 1	Allele 1	Allele 1	Allele 1	Allele 1	Allele 1	Allele 1	Allele 1	Allele 1	Allele 1	Allele 1	Allele 1	Allele 1	Allele 1
174	284	Tallon/ScarlTT RILS	Allele 1	Allele 1	Allele 1	Allele 1	Allele 1	Allele 1	Allele 1	Allele 1	Allele 1	Allele 1	Allele 1	Allele 1	Allele 1	Allele 1
175	286	Tallon/ScarlTT RILS	Allele 1	Allele 1	Allele 2	Allele 2	Allele 2	Allele 2	Allele 2	Allele 2	Allele 2	Allele 2	Allele 2	Allele 2	Allele 2	Allele 1
176	288	Tallon/ScarlTT RILS	Allele 1	Allele 1	Allele 1	Allele 1	Allele 1	Allele 1	Allele 1	Allele 1	Allele 1	Allele 1	Allele 1	Allele 1	Allele 1	Allele 1
177	290	Tallon/ScarlTT RILS	Allele 1	Allele 2	Allele 2	Allele 2	Allele 2	Allele 2	Allele 2	Allele 2	Allele 2	Allele 2	Allele 1	Allele 1	Allele 1	Allele 1
178	293	Tallon/ScarlTT RILS	Allele 1	Allele 2	Allele 2	Allele 2	Allele 2	Allele 2	Allele 2	Allele 2	Allele 2	Allele 2	Allele 2	Allele 2	Allele 2	Allele 2
179	295	Tallon/ScarlTT RILS	Allele 2	Allele 1	Allele 1	Allele 1	Allele 1	Allele 1	Allele 1	Allele 1	Allele 1	Allele 1	Allele 1	Allele 1	Allele 1	Allele 2
180	296	Tallon/ScarlTT RILS	Allele 1	Allele 1	Allele 1	Allele 1	Allele 1	Allele 1	Allele 1	Allele 1	Allele 1	Allele 1	Allele 1	Allele 1	Allele 1	Allele 1
181	299	Tallon/ScarlTT RILS	Allele 2	Allele 2	Allele 2	Allele 2	Allele 2	Allele 2	Allele 2	Allele 2	Allele 2	Allele 2	Allele 2	Allele 2	Allele 2	Allele 1
182	300	Tallon/ScarlTT RILS	Allele 1	Allele 1	Allele 1	Allele 1	Allele 1	Allele 1	Allele 1	Allele 1	Allele 1	Allele 1	Allele 1	Allele 1	Allele 1	Allele 2
	Tallon	Susceptible parent	Allele 2	Allele 2	Allele 2	Allele 2	Allele 2	Allele 2	Allele 2	Allele 2	Allele 2	Allele 2	Allele 2	Allele 2	Allele 2	Allele 2
	Scarlett	Resistant parent	Allele 1	Allele 1	Allele 1	Allele 1	Allele 1	Allele 1	Allele 1	Allele 1	Allele 1	Allele 1	Allele 1	Allele 1	Allele 1	Allele 1
