# Supplementary material for: The barley leaf rust resistance gene Rph3 encodes a predicted membrane protein and is induced upon infection by avirulent pathotypes of Puccinia hordei
Source: Nat Commun. 2022 May 2;13:2386. doi: 10.1038/s41467-022-29840-1 (PMC9061838; doi:10.1038/s41467-022-29840-1)
Supplement: Supplementary file 5 — Supplementary Data 2 [file 41467_2022_29840_MOESM5_ESM.xlsx]

## Sheet: Sheet1
Supplementary Data 2. DNA markers used to construct the high-resolution map of the Rph3 locus
Marker name	Gene ID	Forward primer	Reverse primer	Type of marker	Annealing temperature	Extension time (sec)	Size (bp)	Restriction enzyme	Incubate temperature°C	Electro- phoresis	Morex reference Marker start	Morex reference Marker end	Chromosomal Location
MLOC_004	H7P612196113	GGAACTTTCCTGACCACCAA	AAGGGCTTAAATGGAGAAACAA	ALP	60	30	179	N/A	N/A	Metaphor 4%	612196113	612196292	7HL
MLOC_005	HORVU7Hr1G111360	GTTTACCTGGTTGCCCTGAA	GAGCATTATTAGCCCGCGTA	CAPS	58	30	715	BsrI	65	Agarose 2%	611953527	611952813	7HL
MLOC_023	HORVU7Hr1G111700	CTGGTGGCACCGGTACTAAT	AATCCACTGCATCCTTCCAG	ALP	60	30	157	N/A	N/A	Metaphor 4%	612912046	612912203	7HL
MLOC_040	HORVU7Hr1G112840	CTGGTGATGCGAGTGAAAGA	CACTGTTGTGGCCATTCAAC	CAPS	60	30	837	BstBI	65	Agarose 2%	614118169	614119005	7HL
MLOC_150	HORVU7Hr1G111470	TGGCATCTCCCTTCTTCTGT	CGAGAAGGACCTGTTCAAGC	CAPS	60	30	810	HinfI	37	Agarose 2%	612250970	612251780	7HL
MLOC_154	HORVU7Hr1G111530	TGAGCTTGAACCATCACCTG	AAAGAAAGGAAGCGCACGTA	CAPS	55	30	843	BsrBI	37	Agarose 2%	612302807	612303650	7HL
MLOC_161	HORVU7Hr1G111660	GTGGGAGGTTGGGTTGTATG	GGTCCATCAATTCCGACAAG	ALP	60	30	686	N/A	N/A	Agarose 2%	612689078	612689764	7HL
MLOC_184	HORVU7Hr1G111560	GGGTTGGCACTTGCTGTAAT	CTGCTCCAGATTTTCCGAAG	CAPS	60	30	844	HpaII	37	Agarose 2%	612358631	612359475	7HL
MLOC_190	HORVU7Hr1G111570	AAACGTTTGTGTTTTCTGTCCA	CGTGTCTGACTCGCTCCATA	CAPS	60	30	738	DdeI	37	Agarose 2%	612420065	612421343	7HL
MLOC_198	HORVU7Hr1G111600	GCTGAGCCCCTAATACACGA	CCCATGTATGTGCTCGTTTG	CAPS	55	30	870	BsrI	65	Agarose 2%	612518564	612519434	7HL
MLOC_214	HORVU7Hr1G111650	CAGGACAGCAGGGATCTAGG	AAATGGGTCAAGCTTGTTGG	CAPS	55	30	519	HhaI	37	Agarose 2%	612733001	612733520	7HL
MLOC_239	H7P612679828	AGAAAAGATCTGCCGTGCAT	GTCGAGCAGTGTGGAGATGA	CAPS	60	30	900	DdeI	37	Agarose 2%	612679828	612680728	7HL
MLOC_389	HORVU7Hr1G111600	CTCTTGCTCTCGGCTCTGAC	TCAATGCGAGGAACTCAACA	CAPS	60	30	473	DraI	37	Agarose 2%	612519113	612519586	7HL
MLOC_400 a	N/A	ACGTGAATGAAATCCGGTTC	GTGCTGCTCTCCGTTGTGT	ALP	63	30	202	N/A	N/A	Agarose 2%	N/A	N/A	7HL
a The diagnosis marker generates the band only when the Rph3 gene is present
