# Supplementary material for: The barley leaf rust resistance gene Rph3 encodes a predicted membrane protein and is induced upon infection by avirulent pathotypes of Puccinia hordei
Source: Nat Commun. 2022 May 2;13:2386. doi: 10.1038/s41467-022-29840-1 (PMC9061838; doi:10.1038/s41467-022-29840-1)
Supplement: Supplementary file 6 — Supplementary Data 3 [file 41467_2022_29840_MOESM6_ESM.xlsx]

## Sheet: Sheet1
Supplementary Data 3. Marker genotype of critical homozygote recombinants in the vicinity of the resistance gene Rph3 for constructing the high-resolution map
Plant ID	Population	MLOC_005	MLOC_004	MLOC_150	MLOC_154	MLOC_184	MLOC_190	MLOC_198	Rph3	MLOC_389	MLOC_239	MLOC_161	MLOC_214	MLOC_023	MLOC_040
15858	Sloop x Alexis	Allele 2	Allele 2	Allele 2	Allele 1	Allele 1	Allele 1	Allele 1	Allele 1	Allele 1	Allele 1	Allele 1	Allele 1	Allele 1	Allele 1
16988	Tallon x Scarlett	Allele 1	Allele 1	Allele 1	Allele 1	Allele 1	Allele 1	Allele 1	Allele 1	Allele 1	Allele 1	Allele 1	Allele 1	Allele 2	Allele 2
17345	Tallon x Scarlett	Allele 2	Allele 2	Allele 2	Allele 2	Allele 2	Allele 2	Allele 2	Allele 2	Allele 2	Allele 1	Allele 1	Allele 1	Allele 1	Allele 1
17403	Tallon x Scarlett	Allele 1	Allele 1	Allele 1	Allele 1	Allele 1	Allele 1	Allele 1	Allele 1	Allele 1	Allele 1	Allele 1	Allele 1	Allele 2	Allele 2
17447	Tallon x Scarlett	Allele 1	Allele 1	Allele 1	Allele 1	Allele 1	Allele 1	Allele 1	Allele 1	Allele 1	Allele 2	Allele 2	Allele 2	Allele 2	Allele 2
17722	Sloop x Alexis	Allele 1	Allele 1	Allele 1	Allele 1	Allele 1	Allele 1	Allele 1	Allele 1	Allele 1	Allele 1	Allele 1	Allele 1	Allele 2	Allele 2
18147	Sloop x Alexis	Allele 2	Allele 2	Allele 2	Allele 2	Allele 2	Allele 2	Allele 2	Allele 2	Allele 2	Allele 1	Allele 1	Allele 1	Allele 1	Allele 1
18254	Sloop x Alexis	Allele 1	Allele 1	Allele 1	Allele 1	Allele 1	Allele 1	Allele 1	Allele 1	Allele 1	Allele 2	Allele 2	Allele 2	Allele 2	Allele 2
18487	Sloop x Alexis	Allele 1	Allele 1	Allele 1	Allele 2	Allele 2	Allele 2	Allele 2	Allele 2	Allele 2	Allele 2	Allele 2	Allele 2	Allele 2	Allele 2
18819	Sloop x Alexis	Allele 2	Allele 2	Allele 2	Allele 2	Allele 2	Allele 2	Allele 2	Allele 2	Allele 2	Allele 1	Allele 1	Allele 1	Allele 1	Allele 1
18963	Sloop x Alexis	Allele 1	Allele 1	Allele 1	Allele 1	Allele 1	Allele 1	Allele 1	Allele 1	Allele 2	Allele 2	Allele 2	Allele 2	Allele 2	Allele 2
19550	Volla x Gus	Allele 2	Allele 2	Allele 2	Allele 1	Allele 1	Allele 1	Allele 1	Allele 1	Allele 1	Allele 1	Allele 1	Allele 1	Allele 1	Allele 1
19644	Volla x Gus	Allele 1	Allele 1	Allele 1	Allele 2	Allele 2	Allele 2	Allele 2	Allele 2	Allele 2	Allele 2	Allele 2	Allele 2	Allele 2	Allele 2
19730	Volla x Gus	Allele 1	Allele 1	Allele 1	Allele 2	Allele 2	Allele 2	Allele 2	Allele 2	Allele 2	Allele 2	Allele 2	Allele 2	Allele 2	Allele 2
20018	Volla x Gus	Allele 1	Allele 1	Allele 1	Allele 1	Allele 2	Allele 2	Allele 2	Allele 2	Allele 2	Allele 2	Allele 2	Allele 2	Allele 2	Allele 2
20085	Volla x Gus	Allele 2	Allele 2	Allele 2	Allele 2	Allele 2	Allele 2	Allele 2	Allele 2	Allele 2	-	Allele 2	Allele 2	Allele 1	Allele 1
20372	Volla x Flagship	Allele 2	Allele 2	Allele 2	Allele 2	Allele 2	Allele 2	Allele 2	Allele 2	Allele 2	Allele 2	Allele 2	Allele 2	Allele 1	Allele 1
21026	Bowman x BW746 a	Allele 1	Allele 1	Allele 1	Allele 1	Allele 1	Allele 1	Allele 1	Allele 1	Allele 1	Allele 2	Allele 2	Allele 2	Allele 2	Allele 2
21658	Bowman x BW746 a	Allele 2	Allele 2	Allele 2	Allele 2	Allele 2	Allele 2	Allele 1	Allele 1	Allele 1	Allele 1	Allele 1	Allele 1	Allele 1	Allele 1
22662	Tallon x Scarlett	Allele 1	Allele 1	Allele 1	Allele 1	Allele 1	Allele 1	Allele 1	Allele 1	Allele 1	Allele 1	Allele 2	Allele 2	Allele 2	Allele 2
22809	Tallon x Scarlett	Allele 2	Allele 2	Allele 2	Allele 2	Allele 2	Allele 2	Allele 2	Allele 2	Allele 2	Heterozygous	Allele 2	Allele 1	Allele 1	Allele 1
23729	Tallon x Scarlett	Allele 2	Allele 2	Allele 2	Allele 2	Allele 2	Allele 2	Allele 2	Allele 2	Allele 2	Allele 1	Allele 1	Allele 1	Allele 1	Allele 1
23794	Tallon x Scarlett	Allele 2	Allele 2	Allele 2	Allele 2	Allele 2	Allele 2	Allele 2	Allele 2	Allele 2	Allele 2	Allele 2	Allele 2	Allele 1	Allele 1
24055	Tallon x Scarlett	Allele 1	Allele 1	Allele 1	Allele 1	Allele 1	Allele 1	Allele 1	Allele 1	Allele 1	Allele 1	Allele 1	Allele 1	Allele 2	Allele 2
24262	Tallon x Scarlett	Allele 2	Allele 2	Allele 2	Allele 2	Allele 2	Allele 2	Allele 2	Allele 2	Allele 1	Allele 1	Allele 1	Allele 1	Allele 1	Allele 1
24559	Tallon x Scarlett	Allele 2	Allele 2	Allele 2	Allele 1	Allele 1	Allele 1	Allele 1	Allele 1	Allele 1	Allele 1	Allele 1	Allele 1	Allele 1	Allele 1
24574	Tallon x Scarlett	Allele 1	Allele 1	Allele 1	Allele 2	Allele 2	Allele 2	Allele 2	Allele 2	Allele 2	Allele 2	Allele 2	Allele 2	Allele 2	Allele 2
24614	Tallon x Scarlett	Allele 1	Allele 1	Allele 1	Allele 2	Allele 2	Allele 2	Allele 2	Allele 2	Allele 2	Allele 2	Allele 2	Allele 2	Allele 2	Allele 2
24780	Tallon x Scarlett	Allele 1	Allele 1	Allele 1	Allele 1	Allele 1	Allele 1	Allele 1	Allele 1	Allele 2	Allele 2	Allele 2	Allele 2	Allele 2	Allele 2
24972	Tallon x Scarlett	Allele 1	Allele 1	Allele 2	Allele 2	Allele 2	Allele 2	Allele 2	Allele 2	Allele 2	Allele 2	Allele 2	Allele 2	Allele 2	Allele 2
25155	Tallon x Scarlett	Allele 2	Allele 2	Allele 2	Allele 2	Allele 2	Allele 2	Allele 2	Allele 2	Allele 2	Heterozygous	Allele 2	Allele 1	Allele 1	Allele 1
25260	Tallon x Scarlett	Allele 1	Allele 1	Allele 1	Allele 1	Allele 1	Allele 2	Allele 2	Allele 2	Allele 2	Allele 2	Allele 2	Allele 2	Allele 2	Allele 2
25368	Tallon x Scarlett	Allele 2	Allele 2	Allele 2	Allele 1	Allele 1	Allele 1	Allele 1	Allele 1	Allele 1	Allele 1	Allele 1	Allele 1	Allele 1	Allele 1
25422	Tallon x Scarlett	Allele 2	Allele 2	Allele 2	Allele 2	Allele 2	Allele 2	Allele 2	Allele 2	Allele 2	Allele 2	Allele 2	Allele 2	Allele 1	Allele 1
25429	Tallon x Scarlett	Allele 1	Allele 1	Allele 1	Allele 2	Allele 2	Allele 2	Allele 2	Allele 2	Allele 2	Allele 2	Allele 2	Allele 2	Allele 2	Allele 2
25566	Tallon x Scarlett	Allele 2	Allele 2	Allele 2	Allele 2	Allele 2	Allele 2	Allele 1	Allele 1	Allele 1	Allele 1	Allele 1	Allele 1	Allele 1	Allele 1
25669	Tallon x Scarlett	Allele 2	Allele 2	Allele 1	Allele 1	Allele 1	Allele 1	Allele 1	Allele 1	Allele 1	Allele 1	Allele 1	Allele 1	Allele 1	Allele 1
26206	Sloop x Alexis	Allele 2	Allele 2	Allele 2	Allele 2	Allele 2	Allele 2	Allele 2	Allele 2	Allele 2	Allele 1	Allele 1	Allele 1	Allele 1	Allele 1
27190	Sloop x Alexis	Allele 2	Allele 2	Allele 2	Allele 2	Allele 2	Allele 2	Allele 2	Allele 2	Allele 2	Allele 1	Allele 1	Allele 1	Allele 1	Allele 1
27222	Sloop x Alexis	Allele 2	Allele 2	Allele 1	Allele 1	Allele 1	Allele 1	Allele 1	Allele 1	Allele 1	Allele 1	Allele 1	Allele 1	Allele 1	Allele 1
28429	Sloop x Alexis	Allele 2	Allele 2	Allele 2	Allele 1	Allele 1	Allele 1	Allele 1	Allele 1	Allele 1	Allele 1	Allele 1	Allele 1	Allele 1	Allele 1
29636	Sloop x Alexis	Allele 2	Allele 2	Allele 2	Allele 2	Allele 2	Allele 1	Allele 1	Allele 1	Allele 1	Allele 1	Allele 1	Allele 1	Allele 1	Allele 1
28913	Sloop x Alexis	Allele 2	Allele 2	Allele 2	Allele 1	Allele 1	Allele 1	Allele 1	Allele 1	Allele 1	Allele 1	Allele 1	Allele 1	Allele 1	Allele 1
29155	Sloop x Alexis	Allele 2	Allele 2	Allele 2	Allele 2	Allele 2	Allele 1	Allele 1	Allele 1	Allele 1	Allele 1	Allele 1	Allele 1	Allele 1	Allele 1
29488	Sloop x Alexis	Allele 1	Allele 1	Allele 2	Allele 2	Allele 2	Allele 2	Allele 2	Allele 2	Allele 2	Allele 2	Allele 2	-	Allele 2	Allele 2
Tallon	Susceptible parent	Allele 2	Allele 2	Allele 2	Allele 2	Allele 2	Allele 2	Allele 2	Allele 2	Allele 2	Allele 2	Allele 2	Allele 2	Allele 2	Allele 2
Scarlett	Resistant parent	Allele 1	Allele 1	Allele 1	Allele 1	Allele 1	Allele 1	Allele 1	Allele 1	Allele 1	Allele 1	Allele 1	Allele 1	Allele 1	Allele 1
a The near-isogenic line of the cultivar Bowman carrying the Rph3.c allele from the landrace Estate
