# Supplementary material for: The barley leaf rust resistance gene Rph3 encodes a predicted membrane protein and is induced upon infection by avirulent pathotypes of Puccinia hordei
Source: Nat Commun. 2022 May 2;13:2386. doi: 10.1038/s41467-022-29840-1 (PMC9061838; doi:10.1038/s41467-022-29840-1)
Supplement: Supplementary file 7 — Supplementary Data 4 [file 41467_2022_29840_MOESM7_ESM.xlsx]

## Sheet: Sheet1
Supplementary Data 4. The differential expressed genes identified in BW746 challenged with Rph3-avirulent pathotype of P. hordei at two days post-inoculation
Response to P. hordei	GO Classes	Term	Term Identifier	p-value (adj)	-log10(p-value (adj))	Term size	Query size	Intersection	Effective domain size	Intersections
Up-regulated	GO:MF	catalytic activity, acting on a protein	GO:0140096	0.036029	1.44335	3350	883	175	21992	HORVU5HR1G012190.1,HORVU0HR1G014650.2,HORVU5HR1G087440.2,HORVU4HR1G082100.2,HORVU6HR1G004700.1,HORVU2HR1G044890.2,HORVU2HR1G121290.2,HORVU3HR1G025810.1,HORVU1HR1G087050.1,HORVU2HR1G108690.1,HORVU2HR1G113080.3,HORVU4HR1G043960.1,HORVU3HR1G099550.1,HORVU0HR1G006150.2,HORVU7HR1G024940.8,HORVU6HR1G067480.1,HORVU7HR1G030580.1,HORVU7HR1G050240.1,HORVU7HR1G010320.19,HORVU1HR1G005090.2,HORVU5HR1G084860.1…
Up-regulated	GO:BP	vesicle-mediated transport	GO:0016192	8.39629e-25	24.0759	450	825	79	19520	HORVU2HR1G116970.2,HORVU7HR1G030080.3,HORVU4HR1G022950.11,HORVU3HR1G070240.2,HORVU3HR1G094660.2,HORVU3HR1G073850.1,HORVU0HR1G010890.1,HORVU1HR1G057490.4,HORVU2HR1G123350.18,HORVU5HR1G026120.1,HORVU5HR1G028810.1,HORVU5HR1G048010.1,HORVU4HR1G027600.1,HORVU4HR1G016640.2,HORVU6HR1G083220.5,HORVU4HR1G088390.1,HORVU4HR1G019290.2,HORVU7HR1G054550.1,HORVU3HR1G000490.3,HORVU5HR1G033310.1,HORVU6HR1G043390.…
Up-regulated	GO:BP	nitrogen compound transport	GO:0071705	2.26897e-15	14.6442	1106	825	112	19520	HORVU6HR1G067980.1,HORVU3HR1G105870.5,HORVU3HR1G087690.1,HORVU3HR1G105890.2,HORVU2HR1G102720.2,HORVU2HR1G020450.1,HORVU2HR1G116970.2,HORVU2HR1G111140.3,HORVU2HR1G001790.10,HORVU6HR1G053710.1,HORVU7HR1G030080.3,HORVU1HR1G070730.2,HORVU1HR1G024550.1,HORVU3HR1G091120.3,HORVU4HR1G022950.11,HORVU3HR1G070240.2,HORVU5HR1G061580.4,HORVU3HR1G094660.2,HORVU3HR1G073850.1,HORVU7HR1G055570.11,HORVU0HR1G010890…
Up-regulated	GO:BP	macromolecule localization	GO:0033036	2.86328e-15	14.5431	929	825	100	19520	HORVU2HR1G020450.1,HORVU2HR1G116970.2,HORVU7HR1G024360.2,HORVU2HR1G001790.10,HORVU7HR1G030080.3,HORVU1HR1G024550.1,HORVU4HR1G022950.11,HORVU3HR1G070240.2,HORVU5HR1G061580.4,HORVU3HR1G094660.2,HORVU3HR1G073850.1,HORVU3HR1G110430.26,HORVU7HR1G055570.11,HORVU1HR1G046400.1,HORVU0HR1G010890.1,HORVU2HR1G046740.9,HORVU4HR1G088060.4,HORVU2HR1G123350.18,HORVU5HR1G026120.1,HORVU2HR1G002480.5,HORVU7HR1G0500…
Up-regulated	GO:BP	Golgi vesicle transport	GO:0048193	3.02228e-15	14.5197	191	825	41	19520	HORVU4HR1G022950.11,HORVU0HR1G010890.1,HORVU1HR1G057490.4,HORVU5HR1G028810.1,HORVU4HR1G027600.1,HORVU4HR1G016640.2,HORVU4HR1G088390.1,HORVU7HR1G054550.1,HORVU3HR1G000490.3,HORVU5HR1G084390.4,HORVU1HR1G061430.2,HORVU6HR1G087920.7,HORVU4HR1G050960.2,HORVU5HR1G025740.13,HORVU2HR1G073110.11,HORVU7HR1G001370.2,HORVU1HR1G069840.12,HORVU5HR1G039540.1,HORVU4HR1G041690.8,HORVU3HR1G092790.1,HORVU7HR1G02705…
Up-regulated	GO:BP	amide transport	GO:0042886	4.36611e-15	14.3599	804	825	91	19520	HORVU6HR1G067980.1,HORVU2HR1G102720.2,HORVU2HR1G020450.1,HORVU2HR1G116970.2,HORVU2HR1G001790.10,HORVU7HR1G030080.3,HORVU1HR1G024550.1,HORVU4HR1G022950.11,HORVU3HR1G070240.2,HORVU5HR1G061580.4,HORVU3HR1G094660.2,HORVU3HR1G073850.1,HORVU7HR1G055570.11,HORVU0HR1G010890.1,HORVU2HR1G123350.18,HORVU5HR1G026120.1,HORVU2HR1G002480.5,HORVU7HR1G050000.4,HORVU1HR1G034400.6,HORVU6HR1G067430.2,HORVU3HR1G08885…
Up-regulated	GO:BP	protein transport	GO:0015031	5.21153e-15	14.283	694	825	83	19520	HORVU2HR1G020450.1,HORVU2HR1G116970.2,HORVU2HR1G001790.10,HORVU7HR1G030080.3,HORVU1HR1G024550.1,HORVU4HR1G022950.11,HORVU3HR1G070240.2,HORVU5HR1G061580.4,HORVU3HR1G094660.2,HORVU3HR1G073850.1,HORVU7HR1G055570.11,HORVU0HR1G010890.1,HORVU2HR1G123350.18,HORVU5HR1G026120.1,HORVU2HR1G002480.5,HORVU7HR1G050000.4,HORVU1HR1G034400.6,HORVU5HR1G028810.1,HORVU5HR1G048010.1,HORVU5HR1G099670.11,HORVU3HR1G0610…
Up-regulated	GO:BP	establishment of protein localization	GO:0045184	8.79336e-15	14.0558	700	825	83	19520	HORVU2HR1G020450.1,HORVU2HR1G116970.2,HORVU2HR1G001790.10,HORVU7HR1G030080.3,HORVU1HR1G024550.1,HORVU4HR1G022950.11,HORVU3HR1G070240.2,HORVU5HR1G061580.4,HORVU3HR1G094660.2,HORVU3HR1G073850.1,HORVU7HR1G055570.11,HORVU0HR1G010890.1,HORVU2HR1G123350.18,HORVU5HR1G026120.1,HORVU2HR1G002480.5,HORVU7HR1G050000.4,HORVU1HR1G034400.6,HORVU5HR1G028810.1,HORVU5HR1G048010.1,HORVU5HR1G099670.11,HORVU3HR1G0610…
Up-regulated	GO:BP	protein localization	GO:0008104	1.03618e-14	13.9846	772	825	88	19520	HORVU2HR1G020450.1,HORVU2HR1G116970.2,HORVU2HR1G001790.10,HORVU7HR1G030080.3,HORVU1HR1G024550.1,HORVU4HR1G022950.11,HORVU3HR1G070240.2,HORVU5HR1G061580.4,HORVU3HR1G094660.2,HORVU3HR1G073850.1,HORVU7HR1G055570.11,HORVU0HR1G010890.1,HORVU2HR1G123350.18,HORVU5HR1G026120.1,HORVU2HR1G002480.5,HORVU7HR1G050000.4,HORVU1HR1G034400.6,HORVU7HR1G048810.1,HORVU5HR1G028810.1,HORVU5HR1G048010.1,HORVU5HR1G09967…
Up-regulated	GO:BP	peptide transport	GO:0015833	1.64799e-14	13.783	792	825	89	19520	HORVU6HR1G067980.1,HORVU2HR1G102720.2,HORVU2HR1G020450.1,HORVU2HR1G116970.2,HORVU2HR1G001790.10,HORVU7HR1G030080.3,HORVU1HR1G024550.1,HORVU4HR1G022950.11,HORVU3HR1G070240.2,HORVU5HR1G061580.4,HORVU3HR1G094660.2,HORVU3HR1G073850.1,HORVU7HR1G055570.11,HORVU0HR1G010890.1,HORVU2HR1G123350.18,HORVU5HR1G026120.1,HORVU2HR1G002480.5,HORVU7HR1G050000.4,HORVU1HR1G034400.6,HORVU6HR1G067430.2,HORVU3HR1G08885…
Up-regulated	GO:BP	organic substance transport	GO:0071702	5.21792e-14	13.2825	1313	825	122	19520	HORVU1HR1G010210.2,HORVU6HR1G067980.1,HORVU3HR1G105870.5,HORVU3HR1G105890.2,HORVU2HR1G102720.2,HORVU2HR1G020450.1,HORVU0HR1G016830.1,HORVU2HR1G116970.2,HORVU7HR1G024360.2,HORVU2HR1G111140.3,HORVU2HR1G001790.10,HORVU7HR1G030080.3,HORVU1HR1G024550.1,HORVU3HR1G091120.3,HORVU4HR1G022950.11,HORVU3HR1G070240.2,HORVU5HR1G061580.4,HORVU3HR1G094660.2,HORVU3HR1G073850.1,HORVU7HR1G055570.11,HORVU7HR1G031650…
Up-regulated	GO:BP	cellular localization	GO:0051641	8.39728e-12	11.0759	877	825	89	19520	HORVU2HR1G001790.10,HORVU4HR1G022950.11,HORVU3HR1G070240.2,HORVU7HR1G055570.11,HORVU0HR1G010890.1,HORVU2HR1G046740.9,HORVU5HR1G026120.1,HORVU7HR1G050000.4,HORVU1HR1G062330.8,HORVU1HR1G034400.6,HORVU7HR1G048810.1,HORVU5HR1G028810.1,HORVU5HR1G048010.1,HORVU5HR1G099670.11,HORVU4HR1G027600.1,HORVU3HR1G061000.5,HORVU4HR1G016640.2,HORVU6HR1G083220.5,HORVU4HR1G088390.1,HORVU7HR1G054550.1,HORVU3HR1G00049…
Up-regulated	GO:BP	intracellular transport	GO:0046907	9.56055e-12	11.0195	730	825	79	19520	HORVU2HR1G001790.10,HORVU4HR1G022950.11,HORVU3HR1G070240.2,HORVU7HR1G055570.11,HORVU0HR1G010890.1,HORVU5HR1G026120.1,HORVU7HR1G050000.4,HORVU1HR1G034400.6,HORVU5HR1G028810.1,HORVU5HR1G048010.1,HORVU5HR1G099670.11,HORVU4HR1G027600.1,HORVU3HR1G061000.5,HORVU4HR1G016640.2,HORVU6HR1G083220.5,HORVU4HR1G088390.1,HORVU7HR1G054550.1,HORVU5HR1G033310.1,HORVU6HR1G043390.18,HORVU5HR1G084390.4,HORVU1HR1G0614…
Up-regulated	GO:BP	endoplasmic reticulum to Golgi vesicle-mediated transport	GO:0006888	1.13815e-11	10.9438	104	825	27	19520	HORVU0HR1G010890.1,HORVU5HR1G028810.1,HORVU4HR1G027600.1,HORVU4HR1G016640.2,HORVU4HR1G088390.1,HORVU7HR1G054550.1,HORVU5HR1G084390.4,HORVU1HR1G061430.2,HORVU4HR1G050960.2,HORVU2HR1G073110.11,HORVU7HR1G001370.2,HORVU1HR1G069840.12,HORVU5HR1G039540.1,HORVU4HR1G041690.8,HORVU3HR1G092790.1,HORVU3HR1G040270.4,HORVU2HR1G028220.3,HORVU1HR1G042050.17,HORVU2HR1G023350.3,HORVU2HR1G001900.5,HORVU7HR1G019930…
Up-regulated	GO:BP	establishment of localization in cell	GO:0051649	1.92958e-11	10.7145	769	825	81	19520	HORVU2HR1G001790.10,HORVU4HR1G022950.11,HORVU3HR1G070240.2,HORVU7HR1G055570.11,HORVU0HR1G010890.1,HORVU5HR1G026120.1,HORVU7HR1G050000.4,HORVU1HR1G062330.8,HORVU1HR1G034400.6,HORVU5HR1G028810.1,HORVU5HR1G048010.1,HORVU5HR1G099670.11,HORVU4HR1G027600.1,HORVU3HR1G061000.5,HORVU4HR1G016640.2,HORVU6HR1G083220.5,HORVU4HR1G088390.1,HORVU7HR1G054550.1,HORVU5HR1G033310.1,HORVU6HR1G043390.18,HORVU5HR1G0843…
Up-regulated	GO:BP	localization	GO:0051179	7.21174e-11	10.142	3042	825	209	19520	HORVU5HR1G124650.12,HORVU1HR1G010210.2,HORVU6HR1G067980.1,HORVU5HR1G070400.3,HORVU7HR1G031430.5,HORVU3HR1G105870.5,HORVU3HR1G087690.1,HORVU3HR1G105890.2,HORVU2HR1G102720.2,HORVU0HR1G002600.1,HORVU2HR1G020450.1,HORVU3HR1G055740.11,HORVU0HR1G016830.1,HORVU2HR1G116970.2,HORVU7HR1G080490.1,HORVU5HR1G049260.1,HORVU7HR1G024360.2,HORVU2HR1G111140.3,HORVU2HR1G001790.10,HORVU6HR1G053710.1,HORVU7HR1G030080…
Up-regulated	GO:BP	establishment of localization	GO:0051234	1.70159e-10	9.76915	2932	825	202	19520	HORVU5HR1G124650.12,HORVU1HR1G010210.2,HORVU6HR1G067980.1,HORVU5HR1G070400.3,HORVU7HR1G031430.5,HORVU3HR1G105870.5,HORVU3HR1G087690.1,HORVU3HR1G105890.2,HORVU2HR1G102720.2,HORVU0HR1G002600.1,HORVU2HR1G020450.1,HORVU3HR1G055740.11,HORVU0HR1G016830.1,HORVU2HR1G116970.2,HORVU7HR1G080490.1,HORVU5HR1G049260.1,HORVU7HR1G024360.2,HORVU2HR1G111140.3,HORVU2HR1G001790.10,HORVU6HR1G053710.1,HORVU7HR1G030080…
Up-regulated	GO:BP	transport	GO:0006810	2.05701e-10	9.68676	2899	825	200	19520	HORVU5HR1G124650.12,HORVU1HR1G010210.2,HORVU6HR1G067980.1,HORVU5HR1G070400.3,HORVU7HR1G031430.5,HORVU3HR1G105870.5,HORVU3HR1G087690.1,HORVU3HR1G105890.2,HORVU2HR1G102720.2,HORVU0HR1G002600.1,HORVU2HR1G020450.1,HORVU3HR1G055740.11,HORVU0HR1G016830.1,HORVU2HR1G116970.2,HORVU7HR1G080490.1,HORVU5HR1G049260.1,HORVU7HR1G024360.2,HORVU2HR1G111140.3,HORVU2HR1G001790.10,HORVU6HR1G053710.1,HORVU7HR1G030080…
Up-regulated	GO:BP	cellular macromolecule localization	GO:0070727	3.05987e-10	9.5143	660	825	71	19520	HORVU2HR1G001790.10,HORVU4HR1G022950.11,HORVU3HR1G070240.2,HORVU7HR1G055570.11,HORVU0HR1G010890.1,HORVU2HR1G046740.9,HORVU5HR1G026120.1,HORVU7HR1G050000.4,HORVU1HR1G034400.6,HORVU7HR1G048810.1,HORVU5HR1G028810.1,HORVU5HR1G048010.1,HORVU5HR1G099670.11,HORVU3HR1G061000.5,HORVU4HR1G016640.2,HORVU6HR1G083220.5,HORVU4HR1G088390.1,HORVU7HR1G054550.1,HORVU3HR1G000490.3,HORVU5HR1G033310.1,HORVU6HR1G04339…
Up-regulated	GO:BP	cellular protein localization	GO:0034613	4.62173e-10	9.3352	651	825	70	19520	HORVU2HR1G001790.10,HORVU4HR1G022950.11,HORVU3HR1G070240.2,HORVU7HR1G055570.11,HORVU0HR1G010890.1,HORVU5HR1G026120.1,HORVU7HR1G050000.4,HORVU1HR1G034400.6,HORVU7HR1G048810.1,HORVU5HR1G028810.1,HORVU5HR1G048010.1,HORVU5HR1G099670.11,HORVU3HR1G061000.5,HORVU4HR1G016640.2,HORVU6HR1G083220.5,HORVU4HR1G088390.1,HORVU7HR1G054550.1,HORVU3HR1G000490.3,HORVU5HR1G033310.1,HORVU6HR1G043390.18,HORVU5HR1G0369…
Up-regulated	GO:BP	intracellular protein transport	GO:0006886	9.54463e-10	9.02024	574	825	64	19520	HORVU2HR1G001790.10,HORVU4HR1G022950.11,HORVU3HR1G070240.2,HORVU7HR1G055570.11,HORVU0HR1G010890.1,HORVU5HR1G026120.1,HORVU7HR1G050000.4,HORVU1HR1G034400.6,HORVU5HR1G028810.1,HORVU5HR1G048010.1,HORVU5HR1G099670.11,HORVU3HR1G061000.5,HORVU4HR1G016640.2,HORVU6HR1G083220.5,HORVU4HR1G088390.1,HORVU7HR1G054550.1,HORVU5HR1G033310.1,HORVU6HR1G043390.18,HORVU1HR1G061430.2,HORVU6HR1G087920.7,HORVU2HR1G0731…
Up-regulated	GO:BP	secretion by cell	GO:0032940	0.00364809	2.43793	101	825	16	19520	HORVU2HR1G116970.2,HORVU7HR1G030080.3,HORVU3HR1G094660.2,HORVU3HR1G073850.1,HORVU2HR1G123350.18,HORVU5HR1G026120.1,HORVU6HR1G043390.18,HORVU1HR1G023500.11,HORVU1HR1G042050.17,HORVU3HR1G086830.6,HORVU2HR1G052050.6,HORVU2HR1G009890.1,HORVU7HR1G061640.1,HORVU3HR1G094570.3,HORVU5HR1G035100.10,HORVU2HR1G069390.1
Up-regulated	GO:BP	secretion	GO:0046903	0.0078094	2.10738	107	825	16	19520	HORVU2HR1G116970.2,HORVU7HR1G030080.3,HORVU3HR1G094660.2,HORVU3HR1G073850.1,HORVU2HR1G123350.18,HORVU5HR1G026120.1,HORVU6HR1G043390.18,HORVU1HR1G023500.11,HORVU1HR1G042050.17,HORVU3HR1G086830.6,HORVU2HR1G052050.6,HORVU2HR1G009890.1,HORVU7HR1G061640.1,HORVU3HR1G094570.3,HORVU5HR1G035100.10,HORVU2HR1G069390.1
Up-regulated	GO:BP	peptidyl-amino acid modification	GO:0018193	0.00835169	2.07823	489	825	42	19520	HORVU2HR1G044890.2,HORVU1HR1G087050.1,HORVU2HR1G044600.19,HORVU2HR1G107560.6,HORVU5HR1G087210.3,HORVU2HR1G066950.2,HORVU7HR1G055570.11,HORVU2HR1G087030.1,HORVU6HR1G014700.1,HORVU3HR1G024150.12,HORVU4HR1G078080.2,HORVU3HR1G087550.4,HORVU4HR1G002720.2,HORVU5HR1G078430.2,HORVU5HR1G097220.2,HORVU6HR1G050970.4,HORVU2HR1G106760.1,HORVU4HR1G082730.1,HORVU7HR1G089500.2,HORVU1HR1G069080.1,HORVU1HR1G092710…
Up-regulated	GO:BP	export from cell	GO:0140352	0.0121694	1.91473	123	825	17	19520	HORVU2HR1G116970.2,HORVU7HR1G030080.3,HORVU3HR1G094660.2,HORVU3HR1G073850.1,HORVU2HR1G123350.18,HORVU5HR1G026120.1,HORVU1HR1G003080.1,HORVU6HR1G043390.18,HORVU1HR1G023500.11,HORVU1HR1G042050.17,HORVU3HR1G086830.6,HORVU2HR1G052050.6,HORVU2HR1G009890.1,HORVU7HR1G061640.1,HORVU3HR1G094570.3,HORVU5HR1G035100.10,HORVU2HR1G069390.1
Up-regulated	GO:BP	cellular protein modification process	GO:0006464	0.015464	1.81068	3287	825	184	19520	HORVU5HR1G012190.1,HORVU0HR1G014650.2,HORVU0HR1G011730.1,HORVU5HR1G087440.2,HORVU4HR1G082100.2,HORVU3HR1G105610.3,HORVU6HR1G004700.1,HORVU2HR1G044890.2,HORVU2HR1G121290.2,HORVU3HR1G025810.1,HORVU7HR1G028470.1,HORVU1HR1G087050.1,HORVU2HR1G108690.1,HORVU2HR1G113080.3,HORVU0HR1G006150.2,HORVU5HR1G023720.1,HORVU6HR1G067480.1,HORVU7HR1G050240.1,HORVU7HR1G010320.19,HORVU1HR1G005090.2,HORVU5HR1G084860.1…
Up-regulated	GO:BP	protein modification process	GO:0036211	0.015464	1.81068	3287	825	184	19520	HORVU5HR1G012190.1,HORVU0HR1G014650.2,HORVU0HR1G011730.1,HORVU5HR1G087440.2,HORVU4HR1G082100.2,HORVU3HR1G105610.3,HORVU6HR1G004700.1,HORVU2HR1G044890.2,HORVU2HR1G121290.2,HORVU3HR1G025810.1,HORVU7HR1G028470.1,HORVU1HR1G087050.1,HORVU2HR1G108690.1,HORVU2HR1G113080.3,HORVU0HR1G006150.2,HORVU5HR1G023720.1,HORVU6HR1G067480.1,HORVU7HR1G050240.1,HORVU7HR1G010320.19,HORVU1HR1G005090.2,HORVU5HR1G084860.1…
Up-regulated	GO:BP	exocytosis	GO:0006887	0.0198189	1.70292	91	825	14	19520	HORVU2HR1G116970.2,HORVU7HR1G030080.3,HORVU3HR1G094660.2,HORVU3HR1G073850.1,HORVU2HR1G123350.18,HORVU5HR1G026120.1,HORVU6HR1G043390.18,HORVU3HR1G086830.6,HORVU2HR1G052050.6,HORVU2HR1G009890.1,HORVU7HR1G061640.1,HORVU3HR1G094570.3,HORVU5HR1G035100.10,HORVU2HR1G069390.1
Up-regulated	GO:BP	neutral amino acid transport	GO:0015804	0.0326367	1.48629	6	825	4	19520	HORVU3HR1G105870.5,HORVU3HR1G105890.2,HORVU7HR1G035670.1,HORVU3HR1G053090.4
Up-regulated	GO:CC	endomembrane system	GO:0012505	2.36687e-23	22.6258	1482	845	156	19256	HORVU6HR1G078930.1,HORVU4HR1G022950.11,HORVU1HR1G052450.8,HORVU3HR1G066450.2,HORVU3HR1G070240.2,HORVU5HR1G061580.4,HORVU4HR1G005300.1,HORVU3HR1G087110.4,HORVU5HR1G045700.3,HORVU2HR1G066950.2,HORVU7HR1G055570.11,HORVU4HR1G051070.23,HORVU3HR1G091350.6,HORVU0HR1G010890.1,HORVU6HR1G051760.12,HORVU3HR1G052980.1,HORVU1HR1G057490.4,HORVU6HR1G031530.1,HORVU4HR1G054120.4,HORVU6HR1G066510.9,HORVU5HR1G02612…
Up-regulated	GO:CC	Golgi apparatus	GO:0005794	1.26195e-14	13.899	710	845	84	19256	HORVU6HR1G078930.1,HORVU4HR1G022950.11,HORVU5HR1G061580.4,HORVU4HR1G005300.1,HORVU3HR1G087110.4,HORVU5HR1G045700.3,HORVU2HR1G066950.2,HORVU7HR1G055570.11,HORVU4HR1G051070.23,HORVU3HR1G091350.6,HORVU0HR1G010890.1,HORVU1HR1G057490.4,HORVU6HR1G031530.1,HORVU4HR1G054120.4,HORVU6HR1G066510.9,HORVU7HR1G050000.4,HORVU3HR1G043380.2,HORVU1HR1G073040.1,HORVU5HR1G028810.1,HORVU5HR1G048010.1,HORVU4HR1G027600…
Up-regulated	GO:CC	Golgi-associated vesicle	GO:0005798	2.07526e-11	10.6829	109	845	27	19256	HORVU0HR1G010890.1,HORVU5HR1G028810.1,HORVU5HR1G048010.1,HORVU4HR1G016640.2,HORVU4HR1G088390.1,HORVU7HR1G054550.1,HORVU6HR1G087920.7,HORVU4HR1G050960.2,HORVU2HR1G073110.11,HORVU7HR1G001370.2,HORVU4HR1G024710.12,HORVU1HR1G069840.12,HORVU5HR1G039540.1,HORVU4HR1G041690.8,HORVU3HR1G092790.1,HORVU7HR1G027050.3,HORVU3HR1G040270.4,HORVU2HR1G028220.3,HORVU1HR1G042050.17,HORVU2HR1G023350.3,HORVU2HR1G00190…
Up-regulated	GO:CC	cytoplasmic vesicle	GO:0031410	4.8198e-11	10.317	356	845	50	19256	HORVU4HR1G022950.11,HORVU3HR1G070240.2,HORVU5HR1G061580.4,HORVU0HR1G010890.1,HORVU4HR1G054120.4,HORVU1HR1G034400.6,HORVU5HR1G028810.1,HORVU5HR1G048010.1,HORVU4HR1G016640.2,HORVU4HR1G088390.1,HORVU7HR1G054550.1,HORVU6HR1G043390.18,HORVU6HR1G087920.7,HORVU4HR1G050960.2,HORVU2HR1G073110.11,HORVU3HR1G088490.1,HORVU7HR1G001370.2,HORVU4HR1G024710.12,HORVU1HR1G069840.12,HORVU2HR1G030670.4,HORVU5HR1G0395…
Up-regulated	GO:CC	intracellular vesicle	GO:0097708	5.37528e-11	10.2696	357	845	50	19256	HORVU4HR1G022950.11,HORVU3HR1G070240.2,HORVU5HR1G061580.4,HORVU0HR1G010890.1,HORVU4HR1G054120.4,HORVU1HR1G034400.6,HORVU5HR1G028810.1,HORVU5HR1G048010.1,HORVU4HR1G016640.2,HORVU4HR1G088390.1,HORVU7HR1G054550.1,HORVU6HR1G043390.18,HORVU6HR1G087920.7,HORVU4HR1G050960.2,HORVU2HR1G073110.11,HORVU3HR1G088490.1,HORVU7HR1G001370.2,HORVU4HR1G024710.12,HORVU1HR1G069840.12,HORVU2HR1G030670.4,HORVU5HR1G0395…
Up-regulated	GO:CC	vesicle	GO:0031982	6.90292e-11	10.161	384	845	52	19256	HORVU4HR1G022950.11,HORVU3HR1G070240.2,HORVU5HR1G061580.4,HORVU0HR1G010890.1,HORVU4HR1G054120.4,HORVU1HR1G034400.6,HORVU5HR1G028810.1,HORVU5HR1G048010.1,HORVU4HR1G016640.2,HORVU4HR1G088390.1,HORVU7HR1G054550.1,HORVU6HR1G043390.18,HORVU6HR1G087920.7,HORVU4HR1G050960.2,HORVU2HR1G073110.11,HORVU3HR1G088490.1,HORVU7HR1G001370.2,HORVU4HR1G024710.12,HORVU1HR1G069840.12,HORVU2HR1G030670.4,HORVU5HR1G0395…
Up-regulated	GO:CC	bounding membrane of organelle	GO:0098588	3.34438e-10	9.47568	658	845	71	19256	HORVU7HR1G025230.3,HORVU3HR1G070240.2,HORVU5HR1G061580.4,HORVU4HR1G005300.1,HORVU5HR1G045700.3,HORVU4HR1G051070.23,HORVU0HR1G010890.1,HORVU3HR1G052980.1,HORVU6HR1G066510.9,HORVU7HR1G050000.4,HORVU1HR1G073040.1,HORVU5HR1G028810.1,HORVU5HR1G048010.1,HORVU4HR1G016640.2,HORVU1HR1G062940.2,HORVU6HR1G083220.5,HORVU4HR1G088390.1,HORVU5HR1G113880.27,HORVU3HR1G000490.3,HORVU7HR1G025000.3,HORVU7HR1G035670.…
Up-regulated	GO:CC	coated vesicle	GO:0030135	1.26239e-09	8.89881	128	845	27	19256	HORVU3HR1G070240.2,HORVU0HR1G010890.1,HORVU5HR1G028810.1,HORVU5HR1G048010.1,HORVU4HR1G016640.2,HORVU4HR1G088390.1,HORVU7HR1G054550.1,HORVU6HR1G087920.7,HORVU4HR1G050960.2,HORVU2HR1G073110.11,HORVU7HR1G001370.2,HORVU4HR1G024710.12,HORVU1HR1G069840.12,HORVU5HR1G039540.1,HORVU4HR1G041690.8,HORVU3HR1G092790.1,HORVU7HR1G027050.3,HORVU3HR1G040270.4,HORVU2HR1G028220.3,HORVU1HR1G042050.17,HORVU2HR1G02335…
Up-regulated	GO:CC	coated membrane	GO:0048475	3.13592e-09	8.50364	88	845	22	19256	HORVU3HR1G070240.2,HORVU0HR1G010890.1,HORVU5HR1G028810.1,HORVU5HR1G048010.1,HORVU4HR1G016640.2,HORVU4HR1G088390.1,HORVU6HR1G087920.7,HORVU2HR1G073110.11,HORVU3HR1G055990.1,HORVU4HR1G024710.12,HORVU4HR1G041690.8,HORVU7HR1G027050.3,HORVU3HR1G040270.4,HORVU1HR1G042050.17,HORVU2HR1G023350.3,HORVU4HR1G045980.24,HORVU2HR1G001900.5,HORVU7HR1G019930.1,HORVU1HR1G079050.3,HORVU3HR1G066020.1,HORVU5HR1G06709…
Up-regulated	GO:CC	membrane coat	GO:0030117	3.13592e-09	8.50364	88	845	22	19256	HORVU3HR1G070240.2,HORVU0HR1G010890.1,HORVU5HR1G028810.1,HORVU5HR1G048010.1,HORVU4HR1G016640.2,HORVU4HR1G088390.1,HORVU6HR1G087920.7,HORVU2HR1G073110.11,HORVU3HR1G055990.1,HORVU4HR1G024710.12,HORVU4HR1G041690.8,HORVU7HR1G027050.3,HORVU3HR1G040270.4,HORVU1HR1G042050.17,HORVU2HR1G023350.3,HORVU4HR1G045980.24,HORVU2HR1G001900.5,HORVU7HR1G019930.1,HORVU1HR1G079050.3,HORVU3HR1G066020.1,HORVU5HR1G06709…
Up-regulated	GO:CC	organelle membrane	GO:0031090	8.97817e-09	8.04681	1261	845	106	19256	HORVU7HR1G025230.3,HORVU3HR1G070240.2,HORVU5HR1G061580.4,HORVU4HR1G005300.1,HORVU5HR1G045700.3,HORVU4HR1G051070.23,HORVU0HR1G010890.1,HORVU6HR1G051760.12,HORVU3HR1G052980.1,HORVU6HR1G066510.9,HORVU7HR1G050000.4,HORVU1HR1G091090.9,HORVU3HR1G043380.2,HORVU1HR1G073040.1,HORVU5HR1G092250.3,HORVU5HR1G028810.1,HORVU5HR1G048010.1,HORVU4HR1G016640.2,HORVU1HR1G062940.2,HORVU4HR1G082730.1,HORVU6HR1G083220.…
Up-regulated	GO:CC	endoplasmic reticulum membrane	GO:0005789	1.3973e-08	7.85471	311	845	42	19256	HORVU6HR1G051760.12,HORVU1HR1G091090.9,HORVU1HR1G073040.1,HORVU5HR1G092250.3,HORVU4HR1G082730.1,HORVU1HR1G093800.4,HORVU7HR1G054550.1,HORVU5HR1G077120.5,HORVU1HR1G061430.2,HORVU4HR1G050960.2,HORVU0HR1G016720.1,HORVU6HR1G014860.1,HORVU3HR1G043390.2,HORVU7HR1G056570.13,HORVU6HR1G066710.2,HORVU1HR1G069840.12,HORVU5HR1G039540.1,HORVU7HR1G071270.1,HORVU4HR1G041690.8,HORVU5HR1G018730.3,HORVU3HR1G063250…
Up-regulated	GO:CC	nuclear outer membrane-endoplasmic reticulum membrane network	GO:0042175	1.5484e-08	7.81012	312	845	42	19256	HORVU6HR1G051760.12,HORVU1HR1G091090.9,HORVU1HR1G073040.1,HORVU5HR1G092250.3,HORVU4HR1G082730.1,HORVU1HR1G093800.4,HORVU7HR1G054550.1,HORVU5HR1G077120.5,HORVU1HR1G061430.2,HORVU4HR1G050960.2,HORVU0HR1G016720.1,HORVU6HR1G014860.1,HORVU3HR1G043390.2,HORVU7HR1G056570.13,HORVU6HR1G066710.2,HORVU1HR1G069840.12,HORVU5HR1G039540.1,HORVU7HR1G071270.1,HORVU4HR1G041690.8,HORVU5HR1G018730.3,HORVU3HR1G063250…
Up-regulated	GO:CC	cytoplasmic vesicle membrane	GO:0030659	1.58872e-08	7.79895	95	845	22	19256	HORVU3HR1G070240.2,HORVU5HR1G061580.4,HORVU0HR1G010890.1,HORVU5HR1G028810.1,HORVU5HR1G048010.1,HORVU4HR1G016640.2,HORVU4HR1G088390.1,HORVU6HR1G087920.7,HORVU2HR1G073110.11,HORVU7HR1G001370.2,HORVU4HR1G024710.12,HORVU1HR1G069840.12,HORVU5HR1G039540.1,HORVU4HR1G041690.8,HORVU7HR1G027050.3,HORVU3HR1G040270.4,HORVU1HR1G042050.17,HORVU2HR1G023350.3,HORVU2HR1G001900.5,HORVU7HR1G019930.1,HORVU5HR1G06709…
Up-regulated	GO:CC	endoplasmic reticulum	GO:0005783	1.76605e-08	7.753	499	845	56	19256	HORVU1HR1G052450.8,HORVU3HR1G066450.2,HORVU2HR1G066950.2,HORVU7HR1G055570.11,HORVU3HR1G052980.1,HORVU6HR1G031530.1,HORVU3HR1G024150.12,HORVU5HR1G105780.2,HORVU5HR1G092250.3,HORVU5HR1G097220.2,HORVU0HR1G030120.1,HORVU4HR1G027600.1,HORVU4HR1G082730.1,HORVU7HR1G054550.1,HORVU3HR1G000490.3,HORVU5HR1G077120.5,HORVU4HR1G006740.1,HORVU2HR1G120590.2,HORVU1HR1G061430.2,HORVU5HR1G063470.1,HORVU0HR1G016720.…
Up-regulated	GO:CC	Golgi-associated vesicle membrane	GO:0030660	1.83616e-08	7.73609	87	845	21	19256	HORVU0HR1G010890.1,HORVU5HR1G028810.1,HORVU5HR1G048010.1,HORVU4HR1G016640.2,HORVU4HR1G088390.1,HORVU6HR1G087920.7,HORVU2HR1G073110.11,HORVU7HR1G001370.2,HORVU4HR1G024710.12,HORVU1HR1G069840.12,HORVU5HR1G039540.1,HORVU4HR1G041690.8,HORVU7HR1G027050.3,HORVU3HR1G040270.4,HORVU1HR1G042050.17,HORVU2HR1G023350.3,HORVU2HR1G001900.5,HORVU7HR1G019930.1,HORVU7HR1G000380.8,HORVU5HR1G067090.1,HORVU3HR1G02773…
Up-regulated	GO:CC	coated vesicle membrane	GO:0030662	1.83616e-08	7.73609	87	845	21	19256	HORVU3HR1G070240.2,HORVU0HR1G010890.1,HORVU5HR1G028810.1,HORVU5HR1G048010.1,HORVU4HR1G016640.2,HORVU4HR1G088390.1,HORVU6HR1G087920.7,HORVU2HR1G073110.11,HORVU7HR1G001370.2,HORVU4HR1G024710.12,HORVU1HR1G069840.12,HORVU5HR1G039540.1,HORVU4HR1G041690.8,HORVU7HR1G027050.3,HORVU3HR1G040270.4,HORVU1HR1G042050.17,HORVU2HR1G023350.3,HORVU2HR1G001900.5,HORVU7HR1G019930.1,HORVU5HR1G067090.1,HORVU3HR1G02773…
Up-regulated	GO:CC	vesicle membrane	GO:0012506	1.97695e-08	7.704	96	845	22	19256	HORVU3HR1G070240.2,HORVU5HR1G061580.4,HORVU0HR1G010890.1,HORVU5HR1G028810.1,HORVU5HR1G048010.1,HORVU4HR1G016640.2,HORVU4HR1G088390.1,HORVU6HR1G087920.7,HORVU2HR1G073110.11,HORVU7HR1G001370.2,HORVU4HR1G024710.12,HORVU1HR1G069840.12,HORVU5HR1G039540.1,HORVU4HR1G041690.8,HORVU7HR1G027050.3,HORVU3HR1G040270.4,HORVU1HR1G042050.17,HORVU2HR1G023350.3,HORVU2HR1G001900.5,HORVU7HR1G019930.1,HORVU5HR1G06709…
Up-regulated	GO:CC	Golgi membrane	GO:0000139	5.58351e-08	7.25309	227	845	34	19256	HORVU5HR1G061580.4,HORVU4HR1G005300.1,HORVU5HR1G045700.3,HORVU4HR1G051070.23,HORVU6HR1G066510.9,HORVU7HR1G050000.4,HORVU1HR1G073040.1,HORVU6HR1G083220.5,HORVU4HR1G088390.1,HORVU3HR1G000490.3,HORVU1HR1G029110.2,HORVU6HR1G055030.3,HORVU4HR1G050960.2,HORVU1HR1G023500.11,HORVU5HR1G025740.13,HORVU7HR1G001370.2,HORVU5HR1G039540.1,HORVU4HR1G041690.8,HORVU3HR1G092790.1,HORVU3HR1G040270.4,HORVU3HR1G085630…
Up-regulated	GO:CC	vesicle coat	GO:0030120	2.1134e-07	6.67502	72	845	18	19256	HORVU3HR1G070240.2,HORVU0HR1G010890.1,HORVU5HR1G028810.1,HORVU5HR1G048010.1,HORVU4HR1G016640.2,HORVU4HR1G088390.1,HORVU6HR1G087920.7,HORVU2HR1G073110.11,HORVU4HR1G024710.12,HORVU4HR1G041690.8,HORVU7HR1G027050.3,HORVU3HR1G040270.4,HORVU1HR1G042050.17,HORVU2HR1G023350.3,HORVU2HR1G001900.5,HORVU7HR1G019930.1,HORVU5HR1G067090.1,HORVU3HR1G027730.3
Up-regulated	GO:CC	COPII-coated ER to Golgi transport vesicle	GO:0030134	5.85099e-07	6.23277	52	845	15	19256	HORVU4HR1G016640.2,HORVU7HR1G054550.1,HORVU4HR1G050960.2,HORVU2HR1G073110.11,HORVU7HR1G001370.2,HORVU1HR1G069840.12,HORVU5HR1G039540.1,HORVU4HR1G041690.8,HORVU3HR1G092790.1,HORVU2HR1G028220.3,HORVU2HR1G023350.3,HORVU2HR1G001900.5,HORVU4HR1G052080.1,HORVU3HR1G027730.3,HORVU2HR1G079830.2
Up-regulated	GO:CC	vesicle tethering complex	GO:0099023	1.11524e-05	4.95263	101	845	19	19256	HORVU2HR1G116970.2,HORVU7HR1G030080.3,HORVU4HR1G022950.11,HORVU3HR1G094660.2,HORVU3HR1G073850.1,HORVU1HR1G057490.4,HORVU2HR1G123350.18,HORVU4HR1G027600.1,HORVU5HR1G084390.4,HORVU5HR1G025740.13,HORVU3HR1G088490.1,HORVU2HR1G052050.6,HORVU2HR1G009840.1,HORVU2HR1G009890.1,HORVU7HR1G061640.1,HORVU3HR1G094570.3,HORVU4HR1G008150.1,HORVU5HR1G035100.10,HORVU2HR1G069390.1
Up-regulated	GO:CC	transport vesicle membrane	GO:0030658	1.83084e-05	4.73735	57	845	14	19256	HORVU5HR1G061580.4,HORVU5HR1G048010.1,HORVU4HR1G016640.2,HORVU6HR1G087920.7,HORVU2HR1G073110.11,HORVU7HR1G001370.2,HORVU4HR1G024710.12,HORVU1HR1G069840.12,HORVU5HR1G039540.1,HORVU4HR1G041690.8,HORVU7HR1G027050.3,HORVU2HR1G023350.3,HORVU2HR1G001900.5,HORVU3HR1G027730.3
Up-regulated	GO:CC	transport vesicle	GO:0030133	2.31677e-05	4.63512	58	845	14	19256	HORVU5HR1G061580.4,HORVU5HR1G048010.1,HORVU4HR1G016640.2,HORVU6HR1G087920.7,HORVU2HR1G073110.11,HORVU7HR1G001370.2,HORVU4HR1G024710.12,HORVU1HR1G069840.12,HORVU5HR1G039540.1,HORVU4HR1G041690.8,HORVU7HR1G027050.3,HORVU2HR1G023350.3,HORVU2HR1G001900.5,HORVU3HR1G027730.3
Up-regulated	GO:CC	whole membrane	GO:0098805	6.22439e-05	4.2059	473	845	46	19256	HORVU7HR1G025230.3,HORVU3HR1G070240.2,HORVU5HR1G061580.4,HORVU0HR1G010890.1,HORVU3HR1G052980.1,HORVU5HR1G028810.1,HORVU5HR1G048010.1,HORVU4HR1G016640.2,HORVU1HR1G062940.2,HORVU4HR1G088390.1,HORVU5HR1G113880.27,HORVU7HR1G025000.3,HORVU7HR1G035670.1,HORVU6HR1G087920.7,HORVU5HR1G063470.1,HORVU2HR1G073110.11,HORVU3HR1G043390.2,HORVU7HR1G001370.2,HORVU4HR1G024710.12,HORVU1HR1G069840.12,HORVU5HR1G03954…
Up-regulated	GO:CC	cytoplasm	GO:0005737	0.000153128	3.81494	7077	845	377	19256	HORVU0HR1G011730.1,HORVU3HR1G002830.1,HORVU6HR1G078930.1,HORVU3HR1G105610.3,HORVU7HR1G028470.1,HORVU3HR1G018530.3,HORVU5HR1G023720.1,HORVU7HR1G027430.1,HORVU2HR1G116970.2,HORVU7HR1G050240.1,HORVU0HR1G000340.3,HORVU3HR1G047230.5,HORVU7HR1G030080.3,HORVU7HR1G049140.1,HORVU4HR1G020060.12,HORVU7HR1G025230.3,HORVU1HR1G049230.1,HORVU5HR1G066850.1,HORVU4HR1G022950.11,HORVU1HR1G052450.8,HORVU3HR1G066450.…
Up-regulated	GO:CC	endopeptidase complex	GO:1905369	0.000232743	3.63312	79	845	15	19256	HORVU7HR1G032070.1,HORVU3HR1G063250.2,HORVU5HR1G076600.2,HORVU2HR1G064590.1,HORVU3HR1G037790.1,HORVU0HR1G040340.1,HORVU3HR1G091850.2,HORVU4HR1G076770.2,HORVU4HR1G040770.2,HORVU5HR1G076130.3,HORVU7HR1G084550.2,HORVU4HR1G071480.8,HORVU6HR1G083150.1,HORVU6HR1G017500.1,HORVU6HR1G021020.1
Up-regulated	GO:CC	intrinsic component of Golgi membrane	GO:0031228	0.000564063	3.24867	30	845	9	19256	HORVU1HR1G073040.1,HORVU3HR1G000490.3,HORVU6HR1G055030.3,HORVU4HR1G050960.2,HORVU1HR1G023500.11,HORVU3HR1G092790.1,HORVU3HR1G085630.11,HORVU5HR1G049960.2,HORVU3HR1G051550.1
Up-regulated	GO:CC	integral component of Golgi membrane	GO:0030173	0.000564063	3.24867	30	845	9	19256	HORVU1HR1G073040.1,HORVU3HR1G000490.3,HORVU6HR1G055030.3,HORVU4HR1G050960.2,HORVU1HR1G023500.11,HORVU3HR1G092790.1,HORVU3HR1G085630.11,HORVU5HR1G049960.2,HORVU3HR1G051550.1
Up-regulated	GO:CC	ER to Golgi transport vesicle membrane	GO:0012507	0.000764	3.11691	31	845	9	19256	HORVU4HR1G016640.2,HORVU2HR1G073110.11,HORVU7HR1G001370.2,HORVU1HR1G069840.12,HORVU5HR1G039540.1,HORVU4HR1G041690.8,HORVU2HR1G023350.3,HORVU2HR1G001900.5,HORVU3HR1G027730.3
Up-regulated	GO:CC	clathrin coat	GO:0030118	0.0013505	2.86951	33	845	9	19256	HORVU3HR1G070240.2,HORVU5HR1G048010.1,HORVU6HR1G087920.7,HORVU3HR1G055990.1,HORVU4HR1G024710.12,HORVU7HR1G027050.3,HORVU4HR1G045980.24,HORVU1HR1G079050.3,HORVU3HR1G066020.1
Up-regulated	GO:CC	peptidase complex	GO:1905368	0.00161354	2.79222	103	845	16	19256	HORVU7HR1G032070.1,HORVU3HR1G063250.2,HORVU5HR1G076600.2,HORVU2HR1G064590.1,HORVU3HR1G037790.1,HORVU0HR1G040340.1,HORVU3HR1G091850.2,HORVU4HR1G076770.2,HORVU4HR1G040770.2,HORVU5HR1G076130.3,HORVU7HR1G084550.2,HORVU3HR1G085840.2,HORVU4HR1G071480.8,HORVU6HR1G083150.1,HORVU6HR1G017500.1,HORVU6HR1G021020.1
Up-regulated	GO:CC	proteasome complex	GO:0000502	0.00175444	2.75586	71	845	13	19256	HORVU7HR1G032070.1,HORVU5HR1G076600.2,HORVU2HR1G064590.1,HORVU3HR1G037790.1,HORVU0HR1G040340.1,HORVU4HR1G076770.2,HORVU4HR1G040770.2,HORVU5HR1G076130.3,HORVU7HR1G084550.2,HORVU4HR1G071480.8,HORVU6HR1G083150.1,HORVU6HR1G017500.1,HORVU6HR1G021020.1
Up-regulated	GO:CC	integral component of organelle membrane	GO:0031301	0.00316123	2.50014	171	845	21	19256	HORVU1HR1G091090.9,HORVU1HR1G073040.1,HORVU5HR1G092250.3,HORVU1HR1G062940.2,HORVU1HR1G093800.4,HORVU3HR1G000490.3,HORVU6HR1G055030.3,HORVU4HR1G050960.2,HORVU1HR1G023500.11,HORVU6HR1G014860.1,HORVU4HR1G086330.5,HORVU3HR1G063250.2,HORVU3HR1G092790.1,HORVU3HR1G085630.11,HORVU6HR1G065940.1,HORVU5HR1G049960.2,HORVU3HR1G091850.2,HORVU7HR1G000380.8,HORVU3HR1G051550.1,HORVU2HR1G066560.1,HORVU1HR1G033270.2
Up-regulated	GO:CC	intrinsic component of organelle membrane	GO:0031300	0.00411772	2.38534	174	845	21	19256	HORVU1HR1G091090.9,HORVU1HR1G073040.1,HORVU5HR1G092250.3,HORVU1HR1G062940.2,HORVU1HR1G093800.4,HORVU3HR1G000490.3,HORVU6HR1G055030.3,HORVU4HR1G050960.2,HORVU1HR1G023500.11,HORVU6HR1G014860.1,HORVU4HR1G086330.5,HORVU3HR1G063250.2,HORVU3HR1G092790.1,HORVU3HR1G085630.11,HORVU6HR1G065940.1,HORVU5HR1G049960.2,HORVU3HR1G091850.2,HORVU7HR1G000380.8,HORVU3HR1G051550.1,HORVU2HR1G066560.1,HORVU1HR1G033270.2
Up-regulated	GO:CC	integral component of endoplasmic reticulum membrane	GO:0030176	0.00558343	2.2531	68	845	12	19256	HORVU1HR1G091090.9,HORVU1HR1G073040.1,HORVU5HR1G092250.3,HORVU1HR1G093800.4,HORVU6HR1G014860.1,HORVU3HR1G063250.2,HORVU3HR1G085630.11,HORVU6HR1G065940.1,HORVU3HR1G091850.2,HORVU7HR1G000380.8,HORVU2HR1G066560.1,HORVU1HR1G033270.2
Up-regulated	GO:CC	clathrin adaptor complex	GO:0030131	0.00602973	2.2197	16	845	6	19256	HORVU6HR1G087920.7,HORVU3HR1G055990.1,HORVU7HR1G027050.3,HORVU4HR1G045980.24,HORVU1HR1G079050.3,HORVU3HR1G066020.1
Up-regulated	GO:CC	COPII vesicle coat	GO:0030127	0.00602973	2.2197	16	845	6	19256	HORVU4HR1G016640.2,HORVU2HR1G073110.11,HORVU4HR1G041690.8,HORVU2HR1G023350.3,HORVU2HR1G001900.5,HORVU3HR1G027730.3
Up-regulated	GO:CC	membrane	GO:0016020	0.00636533	2.19618	9974	845	494	19256	HORVU3HR1G011870.3,HORVU5HR1G124650.12,HORVU2HR1G004610.1,HORVU1HR1G010210.2,HORVU6HR1G067980.1,HORVU5HR1G070400.3,HORVU3HR1G097300.1,HORVU5HR1G012190.1,HORVU0HR1G014650.2,HORVU0HR1G007470.2,HORVU3HR1G117400.2,HORVU5HR1G056420.2,HORVU6HR1G078930.1,HORVU7HR1G031430.5,HORVU5HR1G018750.2,HORVU5HR1G087440.2,HORVU3HR1G105870.5,HORVU4HR1G082100.2,HORVU6HR1G004700.1,HORVU2HR1G044890.2,HORVU4HR1G043760.2…
Up-regulated	GO:CC	intrinsic component of endoplasmic reticulum membrane	GO:0031227	0.00870103	2.06043	71	845	12	19256	HORVU1HR1G091090.9,HORVU1HR1G073040.1,HORVU5HR1G092250.3,HORVU1HR1G093800.4,HORVU6HR1G014860.1,HORVU3HR1G063250.2,HORVU3HR1G085630.11,HORVU6HR1G065940.1,HORVU3HR1G091850.2,HORVU7HR1G000380.8,HORVU2HR1G066560.1,HORVU1HR1G033270.2
Up-regulated	GO:CC	AP-type membrane coat adaptor complex	GO:0030119	0.0338389	1.47058	21	845	6	19256	HORVU6HR1G087920.7,HORVU3HR1G055990.1,HORVU7HR1G027050.3,HORVU4HR1G045980.24,HORVU1HR1G079050.3,HORVU3HR1G066020.1
Up-regulated	GO:CC	Golgi apparatus subcompartment	GO:0098791	0.0346001	1.46092	173	845	19	19256	HORVU4HR1G022950.11,HORVU5HR1G061580.4,HORVU4HR1G054120.4,HORVU7HR1G050000.4,HORVU1HR1G073040.1,HORVU6HR1G072070.1,HORVU4HR1G063180.2,HORVU7HR1G073550.1,HORVU7HR1G061220.1,HORVU5HR1G117920.12,HORVU3HR1G085630.11,HORVU6HR1G085950.5,HORVU6HR1G003900.3,HORVU1HR1G001910.2,HORVU1HR1G032310.13,HORVU1HR1G029490.2,HORVU3HR1G051550.1,HORVU4HR1G039540.2,HORVU5HR1G065500.1
Up-regulated	GO:CC	COPI-coated vesicle membrane	GO:0030663	0.0499887	1.30113	31	845	7	19256	HORVU0HR1G010890.1,HORVU5HR1G028810.1,HORVU4HR1G088390.1,HORVU3HR1G040270.4,HORVU1HR1G042050.17,HORVU7HR1G019930.1,HORVU5HR1G067090.1
Up-regulated	GO:CC	COPI-coated vesicle	GO:0030137	0.0499887	1.30113	31	845	7	19256	HORVU0HR1G010890.1,HORVU5HR1G028810.1,HORVU4HR1G088390.1,HORVU3HR1G040270.4,HORVU1HR1G042050.17,HORVU7HR1G019930.1,HORVU5HR1G067090.1
Up-regulated	GO:CC	COPI vesicle coat	GO:0030126	0.0499887	1.30113	31	845	7	19256	HORVU0HR1G010890.1,HORVU5HR1G028810.1,HORVU4HR1G088390.1,HORVU3HR1G040270.4,HORVU1HR1G042050.17,HORVU7HR1G019930.1,HORVU5HR1G067090.1
Down-regulated	GO:MF	chlorophyll binding	GO:0016168	0.00132997	2.87616	61	709	11	21992	HORVU5HR1G004580.3,HORVU1HR1G088870.2,HORVU2HR1G121790.2,HORVU6HR1G049390.3,HORVU4HR1G015260.2,HORVU2HR1G041270.2,HORVU2HR1G040780.4,HORVU5HR1G109260.1,HORVU5HR1G109360.1,HORVU5HR1G082420.2,HORVU7HR1G058120.1
Down-regulated	GO:MF	proton channel activity	GO:0015252	0.0074195	2.12963	48	709	9	21992	HORVU0HR1G034610.1,HORVU0HR1G037590.1,HORVU6HR1G049160.1,HORVU6HR1G022990.1,HORVU4HR1G011090.1,HORVU0HR1G026070.1,HORVU0HR1G029770.1,HORVU0HR1G036350.1,HORVU0HR1G036860.1
Down-regulated	GO:MF	proton-transporting ATP synthase activity, rotational mechanism	GO:0046933	0.0074195	2.12963	48	709	9	21992	HORVU0HR1G034610.1,HORVU0HR1G037590.1,HORVU6HR1G049160.1,HORVU6HR1G022990.1,HORVU4HR1G011090.1,HORVU0HR1G026070.1,HORVU0HR1G029770.1,HORVU0HR1G036350.1,HORVU0HR1G036860.1
Down-regulated	GO:BP	photosynthesis	GO:0015979	0.000202998	3.69251	400	627	34	19520	HORVU3HR1G041160.4,HORVU5HR1G004580.3,HORVU6HR1G060100.1,HORVU0HR1G031480.1,HORVU6HR1G049300.1,HORVU4HR1G010270.2,HORVU1HR1G088870.2,HORVU5HR1G054600.8,HORVU3HR1G021910.3,HORVU2HR1G121790.2,HORVU3HR1G009210.1,HORVU7HR1G047000.6,HORVU6HR1G049390.3,HORVU2HR1G057700.2,HORVU5HR1G071920.1,HORVU4HR1G015260.2,HORVU2HR1G041270.2,HORVU5HR1G051010.2,HORVU0HR1G003270.1,HORVU7HR1G051160.7,HORVU5HR1G113900.2,…
Down-regulated	GO:BP	response to light stimulus	GO:0009416	0.000212272	3.67311	225	627	24	19520	HORVU6HR1G037460.6,HORVU6HR1G020400.1,HORVU5HR1G125110.14,HORVU1HR1G094980.1,HORVU1HR1G056020.1,HORVU2HR1G013400.32,HORVU1HR1G069460.1,HORVU3HR1G041160.4,HORVU0HR1G040350.3,HORVU1HR1G088870.2,HORVU7HR1G055930.10,HORVU4HR1G015260.2,HORVU3HR1G074850.25,HORVU2HR1G041270.2,HORVU2HR1G040780.4,HORVU5HR1G109260.1,HORVU5HR1G109360.1,HORVU5HR1G082420.2,HORVU1HR1G079450.2,HORVU3HR1G081270.6,HORVU7HR1G05812…
Down-regulated	GO:BP	response to abiotic stimulus	GO:0009628	0.000461289	3.33603	532	627	40	19520	HORVU7HR1G046290.3,HORVU6HR1G037460.6,HORVU6HR1G020400.1,HORVU5HR1G125110.14,HORVU4HR1G006930.1,HORVU1HR1G094980.1,HORVU1HR1G056020.1,HORVU2HR1G013400.32,HORVU1HR1G069460.1,HORVU3HR1G041160.4,HORVU0HR1G040350.3,HORVU1HR1G088870.2,HORVU7HR1G055930.10,HORVU7HR1G100230.1,HORVU5HR1G103680.1,HORVU5HR1G120650.5,HORVU5HR1G105770.2,HORVU4HR1G015260.2,HORVU3HR1G074850.25,HORVU2HR1G041270.2,HORVU0HR1G01081…
Down-regulated	GO:BP	response to radiation	GO:0009314	0.000594227	3.22605	238	627	24	19520	HORVU6HR1G037460.6,HORVU6HR1G020400.1,HORVU5HR1G125110.14,HORVU1HR1G094980.1,HORVU1HR1G056020.1,HORVU2HR1G013400.32,HORVU1HR1G069460.1,HORVU3HR1G041160.4,HORVU0HR1G040350.3,HORVU1HR1G088870.2,HORVU7HR1G055930.10,HORVU4HR1G015260.2,HORVU3HR1G074850.25,HORVU2HR1G041270.2,HORVU2HR1G040780.4,HORVU5HR1G109260.1,HORVU5HR1G109360.1,HORVU5HR1G082420.2,HORVU1HR1G079450.2,HORVU3HR1G081270.6,HORVU7HR1G05812…
Down-regulated	GO:BP	photosynthesis, light harvesting in photosystem I	GO:0009768	0.0025315	2.59662	30	627	8	19520	HORVU1HR1G088870.2,HORVU4HR1G015260.2,HORVU2HR1G041270.2,HORVU2HR1G040780.4,HORVU5HR1G109260.1,HORVU5HR1G109360.1,HORVU5HR1G082420.2,HORVU7HR1G058120.1
Down-regulated	GO:BP	protein-chromophore linkage	GO:0018298	0.00553807	2.25664	66	627	11	19520	HORVU5HR1G004580.3,HORVU1HR1G088870.2,HORVU2HR1G121790.2,HORVU6HR1G049390.3,HORVU4HR1G015260.2,HORVU2HR1G041270.2,HORVU2HR1G040780.4,HORVU5HR1G109260.1,HORVU5HR1G109360.1,HORVU5HR1G082420.2,HORVU7HR1G058120.1
Down-regulated	GO:BP	generation of precursor metabolites and energy	GO:0006091	0.0302111	1.51983	769	627	46	19520	HORVU5HR1G048120.8,HORVU7HR1G059130.1,HORVU1HR1G090710.12,HORVU2HR1G120230.2,HORVU5HR1G070160.2,HORVU3HR1G013350.1,HORVU3HR1G057240.1,HORVU2HR1G011030.1,HORVU5HR1G004580.3,HORVU1HR1G084520.14,HORVU0HR1G031480.1,HORVU6HR1G049300.1,HORVU1HR1G088870.2,HORVU5HR1G054600.8,HORVU3HR1G021910.3,HORVU7HR1G077740.1,HORVU2HR1G121790.2,HORVU5HR1G082630.5,HORVU7HR1G047000.6,HORVU6HR1G049390.3,HORVU2HR1G057700.…
Down-regulated	GO:BP	photosynthesis, light harvesting	GO:0009765	0.0363367	1.43965	42	627	8	19520	HORVU1HR1G088870.2,HORVU4HR1G015260.2,HORVU2HR1G041270.2,HORVU2HR1G040780.4,HORVU5HR1G109260.1,HORVU5HR1G109360.1,HORVU5HR1G082420.2,HORVU7HR1G058120.1
Down-regulated	GO:BP	small molecule metabolic process	GO:0044281	0.042166	1.37504	1583	627	79	19520	HORVU7HR1G048150.1,HORVU4HR1G041610.1,HORVU3HR1G080530.5,HORVU2HR1G074220.1,HORVU2HR1G015980.1,HORVU7HR1G019830.1,HORVU6HR1G054940.1,HORVU7HR1G055090.3,HORVU1HR1G090710.12,HORVU3HR1G099770.3,HORVU2HR1G070850.2,HORVU5HR1G087990.2,HORVU3HR1G003390.5,HORVU2HR1G001600.1,HORVU5HR1G057950.4,HORVU7HR1G027120.6,HORVU4HR1G076570.6,HORVU2HR1G075010.9,HORVU5HR1G045150.4,HORVU5HR1G012200.1,HORVU1HR1G029480.1…
Down-regulated	GO:CC	plastid	GO:0009536	7.54495e-36	35.1223	1560	653	159	19256	HORVU7HR1G046290.3,HORVU5HR1G007980.1,HORVU3HR1G050440.2,HORVU1HR1G054450.2,HORVU6HR1G020400.1,HORVU5HR1G125110.14,HORVU6HR1G055870.1,HORVU7HR1G019830.1,HORVU5HR1G048120.8,HORVU6HR1G054940.1,HORVU5HR1G030040.1,HORVU7HR1G059130.1,HORVU6HR1G030140.3,HORVU1HR1G010930.3,HORVU2HR1G072590.1,HORVU2HR1G049700.1,HORVU6HR1G064460.1,HORVU7HR1G116640.1,HORVU7HR1G058760.3,HORVU3HR1G098660.3,HORVU2HR1G124210.9…
Down-regulated	GO:CC	chloroplast	GO:0009507	1.18386e-35	34.9267	1531	653	157	19256	HORVU7HR1G046290.3,HORVU5HR1G007980.1,HORVU3HR1G050440.2,HORVU1HR1G054450.2,HORVU6HR1G020400.1,HORVU5HR1G125110.14,HORVU6HR1G055870.1,HORVU7HR1G019830.1,HORVU5HR1G048120.8,HORVU6HR1G054940.1,HORVU5HR1G030040.1,HORVU7HR1G059130.1,HORVU6HR1G030140.3,HORVU1HR1G010930.3,HORVU2HR1G072590.1,HORVU2HR1G049700.1,HORVU6HR1G064460.1,HORVU7HR1G116640.1,HORVU7HR1G058760.3,HORVU3HR1G098660.3,HORVU2HR1G124210.9…
Down-regulated	GO:CC	thylakoid membrane	GO:0042651	2.75166e-16	15.5604	408	653	55	19256	HORVU1HR1G010930.3,HORVU6HR1G064460.1,HORVU0HR1G014170.2,HORVU1HR1G050640.1,HORVU7HR1G091580.1,HORVU5HR1G004580.3,HORVU0HR1G031480.1,HORVU6HR1G049300.1,HORVU0HR1G040350.3,HORVU7HR1G002210.8,HORVU1HR1G088870.2,HORVU4HR1G023580.5,HORVU5HR1G054600.8,HORVU3HR1G000230.5,HORVU2HR1G121790.2,HORVU3HR1G009210.1,HORVU6HR1G049390.3,HORVU2HR1G057700.2,HORVU5HR1G071920.1,HORVU4HR1G015260.2,HORVU2HR1G041270.2,…
Down-regulated	GO:CC	thylakoid	GO:0009579	5.03682e-15	14.2978	602	653	66	19256	HORVU7HR1G046290.3,HORVU1HR1G010930.3,HORVU6HR1G064460.1,HORVU0HR1G014170.2,HORVU1HR1G050640.1,HORVU7HR1G091580.1,HORVU5HR1G004580.3,HORVU4HR1G027260.8,HORVU5HR1G088200.8,HORVU0HR1G031480.1,HORVU6HR1G049300.1,HORVU0HR1G040350.3,HORVU4HR1G010270.2,HORVU7HR1G002210.8,HORVU1HR1G088870.2,HORVU4HR1G023580.5,HORVU5HR1G054600.8,HORVU3HR1G000230.5,HORVU5HR1G097870.1,HORVU2HR1G121790.2,HORVU3HR1G009210.1,…
Down-regulated	GO:CC	plastid thylakoid	GO:0031976	1.63749e-14	13.7858	403	653	52	19256	HORVU7HR1G046290.3,HORVU1HR1G010930.3,HORVU0HR1G014170.2,HORVU1HR1G050640.1,HORVU7HR1G091580.1,HORVU5HR1G004580.3,HORVU0HR1G031480.1,HORVU6HR1G049300.1,HORVU0HR1G040350.3,HORVU7HR1G002210.8,HORVU1HR1G088870.2,HORVU4HR1G023580.5,HORVU5HR1G054600.8,HORVU2HR1G121790.2,HORVU3HR1G009210.1,HORVU3HR1G089650.2,HORVU6HR1G049390.3,HORVU5HR1G071920.1,HORVU4HR1G015260.2,HORVU2HR1G041270.2,HORVU0HR1G034610.1,…
Down-regulated	GO:CC	chloroplast thylakoid	GO:0009534	1.63749e-14	13.7858	403	653	52	19256	HORVU7HR1G046290.3,HORVU1HR1G010930.3,HORVU0HR1G014170.2,HORVU1HR1G050640.1,HORVU7HR1G091580.1,HORVU5HR1G004580.3,HORVU0HR1G031480.1,HORVU6HR1G049300.1,HORVU0HR1G040350.3,HORVU7HR1G002210.8,HORVU1HR1G088870.2,HORVU4HR1G023580.5,HORVU5HR1G054600.8,HORVU2HR1G121790.2,HORVU3HR1G009210.1,HORVU3HR1G089650.2,HORVU6HR1G049390.3,HORVU5HR1G071920.1,HORVU4HR1G015260.2,HORVU2HR1G041270.2,HORVU0HR1G034610.1,…
Down-regulated	GO:CC	photosynthetic membrane	GO:0034357	1.48811e-13	12.8274	500	653	57	19256	HORVU1HR1G010930.3,HORVU6HR1G064460.1,HORVU0HR1G014170.2,HORVU1HR1G050640.1,HORVU7HR1G091580.1,HORVU5HR1G004580.3,HORVU0HR1G031480.1,HORVU6HR1G049300.1,HORVU0HR1G040350.3,HORVU4HR1G010270.2,HORVU7HR1G002210.8,HORVU1HR1G088870.2,HORVU4HR1G023580.5,HORVU5HR1G054600.8,HORVU3HR1G000230.5,HORVU2HR1G121790.2,HORVU3HR1G009210.1,HORVU6HR1G049390.3,HORVU2HR1G057700.2,HORVU5HR1G071920.1,HORVU4HR1G015260.2,…
Down-regulated	GO:CC	chloroplast thylakoid membrane	GO:0009535	6.25048e-13	12.2041	366	653	47	19256	HORVU1HR1G010930.3,HORVU0HR1G014170.2,HORVU1HR1G050640.1,HORVU7HR1G091580.1,HORVU5HR1G004580.3,HORVU0HR1G031480.1,HORVU6HR1G049300.1,HORVU0HR1G040350.3,HORVU7HR1G002210.8,HORVU1HR1G088870.2,HORVU4HR1G023580.5,HORVU5HR1G054600.8,HORVU2HR1G121790.2,HORVU3HR1G009210.1,HORVU6HR1G049390.3,HORVU5HR1G071920.1,HORVU4HR1G015260.2,HORVU2HR1G041270.2,HORVU0HR1G034610.1,HORVU0HR1G037590.1,HORVU6HR1G049160.1,…
Down-regulated	GO:CC	plastid thylakoid membrane	GO:0055035	6.25048e-13	12.2041	366	653	47	19256	HORVU1HR1G010930.3,HORVU0HR1G014170.2,HORVU1HR1G050640.1,HORVU7HR1G091580.1,HORVU5HR1G004580.3,HORVU0HR1G031480.1,HORVU6HR1G049300.1,HORVU0HR1G040350.3,HORVU7HR1G002210.8,HORVU1HR1G088870.2,HORVU4HR1G023580.5,HORVU5HR1G054600.8,HORVU2HR1G121790.2,HORVU3HR1G009210.1,HORVU6HR1G049390.3,HORVU5HR1G071920.1,HORVU4HR1G015260.2,HORVU2HR1G041270.2,HORVU0HR1G034610.1,HORVU0HR1G037590.1,HORVU6HR1G049160.1,…
Down-regulated	GO:CC	plastid stroma	GO:0009532	1.24141e-10	9.90608	288	653	38	19256	HORVU7HR1G046290.3,HORVU5HR1G048120.8,HORVU6HR1G054940.1,HORVU7HR1G058760.3,HORVU5HR1G033180.3,HORVU0HR1G016930.9,HORVU2HR1G114720.4,HORVU1HR1G050640.1,HORVU6HR1G065960.2,HORVU3HR1G041160.4,HORVU3HR1G063280.6,HORVU4HR1G027260.8,HORVU1HR1G050900.7,HORVU7HR1G060530.12,HORVU1HR1G088870.2,HORVU4HR1G023580.5,HORVU7HR1G008070.6,HORVU7HR1G082590.1,HORVU0HR1G026700.1,HORVU6HR1G068720.4,HORVU4HR1G063600.5…
Down-regulated	GO:CC	chloroplast stroma	GO:0009570	1.91836e-10	9.71707	278	653	37	19256	HORVU7HR1G046290.3,HORVU5HR1G048120.8,HORVU6HR1G054940.1,HORVU7HR1G058760.3,HORVU5HR1G033180.3,HORVU0HR1G016930.9,HORVU2HR1G114720.4,HORVU1HR1G050640.1,HORVU6HR1G065960.2,HORVU3HR1G041160.4,HORVU3HR1G063280.6,HORVU4HR1G027260.8,HORVU1HR1G050900.7,HORVU7HR1G060530.12,HORVU1HR1G088870.2,HORVU4HR1G023580.5,HORVU7HR1G008070.6,HORVU7HR1G082590.1,HORVU0HR1G026700.1,HORVU6HR1G068720.4,HORVU4HR1G063600.5…
Down-regulated	GO:CC	organelle subcompartment	GO:0031984	5.97297e-10	9.22381	590	653	56	19256	HORVU7HR1G046290.3,HORVU1HR1G010930.3,HORVU0HR1G014170.2,HORVU1HR1G050640.1,HORVU7HR1G091580.1,HORVU5HR1G004580.3,HORVU0HR1G031480.1,HORVU6HR1G049300.1,HORVU0HR1G040350.3,HORVU7HR1G002210.8,HORVU1HR1G088870.2,HORVU4HR1G023580.5,HORVU5HR1G046490.15,HORVU5HR1G054600.8,HORVU2HR1G121790.2,HORVU3HR1G009210.1,HORVU3HR1G089650.2,HORVU6HR1G049390.3,HORVU5HR1G071920.1,HORVU4HR1G015260.2,HORVU2HR1G041270.2…
Down-regulated	GO:CC	plastid envelope	GO:0009526	9.30143e-08	7.03145	237	653	30	19256	HORVU3HR1G050440.2,HORVU6HR1G055870.1,HORVU6HR1G054940.1,HORVU5HR1G030040.1,HORVU4HR1G020770.3,HORVU5HR1G067910.3,HORVU1HR1G090990.19,HORVU2HR1G114720.4,HORVU3HR1G089880.8,HORVU1HR1G062340.4,HORVU6HR1G047770.4,HORVU3HR1G041160.4,HORVU3HR1G063280.6,HORVU0HR1G040350.3,HORVU0HR1G008790.3,HORVU7HR1G060530.12,HORVU1HR1G088870.2,HORVU7HR1G082590.1,HORVU0HR1G021760.3,HORVU5HR1G122820.4,HORVU5HR1G082630.…
Down-regulated	GO:CC	chloroplast envelope	GO:0009941	2.6867e-07	6.57078	233	653	29	19256	HORVU3HR1G050440.2,HORVU6HR1G055870.1,HORVU6HR1G054940.1,HORVU5HR1G030040.1,HORVU4HR1G020770.3,HORVU5HR1G067910.3,HORVU1HR1G090990.19,HORVU2HR1G114720.4,HORVU3HR1G089880.8,HORVU6HR1G047770.4,HORVU3HR1G041160.4,HORVU3HR1G063280.6,HORVU0HR1G040350.3,HORVU0HR1G008790.3,HORVU7HR1G060530.12,HORVU1HR1G088870.2,HORVU7HR1G082590.1,HORVU0HR1G021760.3,HORVU5HR1G122820.4,HORVU5HR1G082630.5,HORVU2HR1G041270.…
Down-regulated	GO:CC	plastoglobule	GO:0010287	1.12165e-06	5.95014	41	653	12	19256	HORVU0HR1G016930.9,HORVU1HR1G050640.1,HORVU1HR1G088870.2,HORVU6HR1G068720.4,HORVU4HR1G015260.2,HORVU2HR1G115690.4,HORVU2HR1G041270.2,HORVU2HR1G040780.4,HORVU5HR1G109260.1,HORVU5HR1G109360.1,HORVU5HR1G082420.2,HORVU7HR1G058120.1
Down-regulated	GO:CC	cytoplasm	GO:0005737	1.92194e-05	4.71626	7077	653	304	19256	HORVU1HR1G072490.2,HORVU1HR1G025390.3,HORVU7HR1G048150.1,HORVU7HR1G046290.3,HORVU4HR1G041610.1,HORVU5HR1G007980.1,HORVU3HR1G050440.2,HORVU1HR1G083800.3,HORVU5HR1G037540.3,HORVU2HR1G035400.1,HORVU3HR1G080530.5,HORVU1HR1G054450.2,HORVU6HR1G020400.1,HORVU2HR1G074220.1,HORVU5HR1G125110.14,HORVU6HR1G055870.1,HORVU7HR1G019830.1,HORVU7HR1G045980.2,HORVU4HR1G086820.9,HORVU6HR1G017900.14,HORVU7HR1G097010.…
Down-regulated	GO:CC	photosystem I	GO:0009522	0.000538932	3.26847	107	653	15	19256	HORVU4HR1G010270.2,HORVU1HR1G088870.2,HORVU3HR1G009210.1,HORVU5HR1G071920.1,HORVU4HR1G015260.2,HORVU2HR1G041270.2,HORVU5HR1G113900.2,HORVU2HR1G060480.1,HORVU5HR1G109710.1,HORVU2HR1G040780.4,HORVU5HR1G109260.1,HORVU5HR1G109360.1,HORVU5HR1G082420.2,HORVU0HR1G034550.1,HORVU7HR1G058120.1
Down-regulated	GO:CC	photosystem	GO:0009521	0.00129967	2.88617	257	653	24	19256	HORVU5HR1G004580.3,HORVU4HR1G010270.2,HORVU1HR1G088870.2,HORVU2HR1G121790.2,HORVU3HR1G009210.1,HORVU6HR1G049390.3,HORVU2HR1G057700.2,HORVU5HR1G071920.1,HORVU4HR1G015260.2,HORVU2HR1G041270.2,HORVU0HR1G003270.1,HORVU7HR1G051160.7,HORVU5HR1G113900.2,HORVU2HR1G060480.1,HORVU6HR1G085170.1,HORVU5HR1G109710.1,HORVU2HR1G040780.4,HORVU3HR1G078820.1,HORVU5HR1G109260.1,HORVU5HR1G109360.1,HORVU5HR1G082420.2,…
Down-regulated	GO:CC	photosystem II	GO:0009523	0.0107142	1.97004	169	653	17	19256	HORVU5HR1G004580.3,HORVU1HR1G088870.2,HORVU2HR1G121790.2,HORVU6HR1G049390.3,HORVU2HR1G057700.2,HORVU4HR1G015260.2,HORVU2HR1G041270.2,HORVU0HR1G003270.1,HORVU7HR1G051160.7,HORVU6HR1G085170.1,HORVU2HR1G040780.4,HORVU3HR1G078820.1,HORVU5HR1G109260.1,HORVU5HR1G109360.1,HORVU5HR1G082420.2,HORVU6HR1G051650.2,HORVU7HR1G058120.1
Down-regulated	GO:CC	photosystem II oxygen evolving complex	GO:0009654	0.0116497	1.93368	22	653	6	19256	HORVU2HR1G057700.2,HORVU0HR1G003270.1,HORVU7HR1G051160.7,HORVU6HR1G085170.1,HORVU3HR1G078820.1,HORVU6HR1G051650.2
Down-regulated	GO:CC	plastid membrane	GO:0042170	0.0131568	1.88085	94	653	12	19256	HORVU3HR1G050440.2,HORVU6HR1G055870.1,HORVU5HR1G030040.1,HORVU4HR1G020770.3,HORVU5HR1G067910.3,HORVU1HR1G090990.19,HORVU6HR1G047770.4,HORVU0HR1G008790.3,HORVU0HR1G021760.3,HORVU5HR1G122820.4,HORVU1HR1G063220.2,HORVU5HR1G063590.1
Down-regulated	GO:CC	chloroplast membrane	GO:0031969	0.0131568	1.88085	94	653	12	19256	HORVU3HR1G050440.2,HORVU6HR1G055870.1,HORVU5HR1G030040.1,HORVU4HR1G020770.3,HORVU5HR1G067910.3,HORVU1HR1G090990.19,HORVU6HR1G047770.4,HORVU0HR1G008790.3,HORVU0HR1G021760.3,HORVU5HR1G122820.4,HORVU1HR1G063220.2,HORVU5HR1G063590.1
Down-regulated	GO:CC	intracellular membrane-bounded organelle	GO:0043231	0.0360092	1.44359	9033	653	351	19256	HORVU1HR1G072490.2,HORVU1HR1G025390.3,HORVU7HR1G048150.1,HORVU7HR1G046290.3,HORVU4HR1G041610.1,HORVU7HR1G107550.5,HORVU5HR1G063000.9,HORVU5HR1G007980.1,HORVU3HR1G050440.2,HORVU5HR1G037540.3,HORVU3HR1G051190.6,HORVU7HR1G074520.1,HORVU1HR1G054450.2,HORVU6HR1G020400.1,HORVU2HR1G045140.1,HORVU5HR1G125110.14,HORVU6HR1G055870.1,HORVU7HR1G019830.1,HORVU4HR1G086820.9,HORVU6HR1G017900.14,HORVU7HR1G097010.…
