# Supplementary material for: The barley leaf rust resistance gene Rph3 encodes a predicted membrane protein and is induced upon infection by avirulent pathotypes of Puccinia hordei
Source: Nat Commun. 2022 May 2;13:2386. doi: 10.1038/s41467-022-29840-1 (PMC9061838; doi:10.1038/s41467-022-29840-1)
Supplement: Supplementary file 8 — Supplementary Data 5 [file 41467_2022_29840_MOESM8_ESM.xlsx]

## Sheet: Sheet1
Supplementary Data 5. PCR primers used for amplification and re-sequencing of 8.5kb, the Rph3 locus in resistant haplotype
Marker name	Forward primer	Reverse primer	Annealing temperature (oC)	Extension time (sec)	Product size (bp)	Chromosomal Location
5kb_C2	CGTGTCTGACTCGCTCCATA	ATGGTGTCTTCCCTCGTTTG	60	300	5465	7HL
5kb_C5	GCGCAAGCCTTATAAACCAG	GACCGCAGTTTCAATTTGGT	60	300	4882	7HL
Rph3_full	TGCACTTCCGGTCCTAGAAT	AGTCGCTCGAGCTTCAAATC	60	120	2470	7HL
Internal_C1	CATCATTGGCGTGTCTGACT	TACGGGCCTGGATGATTTT	N/A	N/A	N/A	7HL
Internal_C2	CAGATATTTCGTTGGAAAATTTGA	GGATTCCTCTCCGTCAAAGG	N/A	N/A	N/A	7HL
Internal_C3	GAGGGGTTGGTTCTTCGTC	TAGGACAAGCCCATCCAGTC	N/A	N/A	N/A	7HL
Internal_C4	CCTACGAATGCAAAGGGAAG	ATTCACGTGCTGAATGCTCA	N/A	N/A	N/A	7HL
Internal_C5	TTTTTCAACTCATTTTACAGCCAAT	AATGCCTTGAAGCTGGTTGT	N/A	N/A	N/A	7HL
Internal_C6	CGCCCAATATACTGTGATGA	ATAAGGCTTGCGCGTACATC	N/A	N/A	N/A	7HL
Internal_C7	CGGTTTATAAGATTTACGCGTATTG	AGCCCACTCTAACCACAACG	N/A	N/A	N/A	7HL
Internal_C8	CCCGTTGTAAGAACCAGAGC	GGTTGTGGAATGGCTAAGGA	N/A	N/A	N/A	7HL
Internal_C9	ATGATGCGTGTGTTGTGGTT	ACTGATGGCAGCTGGAGTTT	N/A	N/A	N/A	7HL
Internal_C10	TTCCCACATCCCGTAATTGT	CGTTATCATGGCACAAGCAG	N/A	N/A	N/A	7HL
Internal_C11	TCTGGGTTTTATTTTTCAGTTCAA	TAGCTTTTATGCCCGCTCTG	N/A	N/A	N/A	7HL
Internal_C12	AAACAGCTGACCGATTTTGC	CTTTCAAAGAGCGGGACAAG	N/A	N/A	N/A	7HL
Internal_C13	GATGATATCGGCGATGGAAC	TTGAGTTCCTCGCATTGAGAT	N/A	N/A	N/A	7HL
Internal_C14	TCCCGTGAATGATACGGTTT	CGTGAACTGCCTGGAAAGAT	N/A	N/A	N/A	7HL
