# Supplementary material for: The barley leaf rust resistance gene Rph3 encodes a predicted membrane protein and is induced upon infection by avirulent pathotypes of Puccinia hordei
Source: Nat Commun. 2022 May 2;13:2386. doi: 10.1038/s41467-022-29840-1 (PMC9061838; doi:10.1038/s41467-022-29840-1)
Supplement: Supplementary file 9 — Supplementary Data 6 [file 41467_2022_29840_MOESM9_ESM.xlsx]

## Sheet: Sheet1
Supplementary Data 6. The presence/absence of the Rph3 gene in the barley core collection determined by molecular markers and multi-pathotype test
Cultivar	Response to P. hordei pathotype:			MLOC_198 b	Rph3_full c
	200P- [=518] a	5453P+ [=584] a	5457P+ [=612] a
86ZBY99	;cn	;1+cn	3+	A	+
87ZBY99	;cn	;1+cn	3+	A	+
88ZBY99	;cn	;1+cn	3+	A	+
Aim	;cn	;1cn	33+	A	+
Alestar	0;n	;+cn	2+3+	A	+
Alexis	;cn	;1+cn	3+	A	+
Auriga	0;n	;1cn	2+3+c	A	+
Bass	;n	;1++cn	3+	A	+
Beladi16	0;n	;1cn	;12+c	A	+
Belana (a)	0;	;1+cn	3+	A	+
Birte	0;	;1cn	3+	A	+
Bottler	0;	;1cn	3+	A	+
BW746	0;n	;1-cn	3+	A	+
Calicuchima	;+cn	;1cn	3+	A	+
Cellar	;+cn	;1cn	2+3+	A	+
Charger	;+cn	;1cn	33+	A	+
Compass	;1=cn	;1+cn	3+	A	+
Deir Alla 105	0;	0;+	3+	A	+
Estate	;cn	;1-cn	3+	A	+
Fairview	;cn	;1+cn	3+	A	+
Fitzroy	0;	;1++cn	3+	A	+
Granger	0;n	;1cn	23c	A	+
Henley	;cn	;1+cn	3+	A	+
ISR912.9	0;	;1+cn	3+	A	+
ISR950.22	0;n	;1cn	3+	A	+
ISR950.8	;n	;1cn	3+	A	+
Maltstar	;c	;1cn	2+3+c	A	+
Marthe	0;	;1cn	3+	A	+
ND-19119	;cn	;1+cn	3+	A	+
Oxford	0;n	;1+cn	3+	A	+
RGT Planet	;cn	;1+cn	33+	A	+
Roland	0;	;1cn	3+	A	+
Scarlett	;+cn	;1cn	3+	A	+
Shyri	;n+	;1cn	3+	A	+
Starmalt	0;	;+cn	;12-c	A	+
Topstar	0;	;1cn	3+	A	+
UWA sel 4884	;cn	;1+cn	3+	A	+
Volla	0;	;1cn	33+	A	+
Wimmera	0;n	;n	3+	A	+
Yarra	;cn	;1+cn	3+	A	+
Barke	0;n	;1cn	3+	A	+
Morex	;12	3+	3+	B	-
Andapi 3	3+	3+	3+	B	-
Astoria	33+	3+	33+c	B	-
Baronesse	33+	3+	3+	B	-
Baudin	12+c	3+	3+	B	-
Bowman	33+	3+	3+	B	-
Chalice	;12	3c	;12++c	B	-
Chariot	33+	3+	3+	B	-
CI 9422	3+	3+	3+	B	-
Expres	3+	3+	3+	B	-
Farmington	3+	3+	3+	B	-
Flagship	;1=c	33+c	;12++c	B	-
Fumai 8	3+	3+	3+	B	-
Gairdner	;1cn	33+	3+	B	-
Golden Promise	33+	3+	3+	B	-
Grout	12+	3+	3+	B	-
GSHO 1452	3+	3+	3+	B	-
Gus	3+	3+	3+	B	-
Harriot	3+	3+	3+	B	-
Hindmarsh	3	33+	3+	B	-
ISR950.12	3	3+	3+	B	-
Laura	3+	3+	3+	B	-
Nordus	;1=c	33-c	33=c	B	-
Pewter	;+cn	;1cn+	;++cn+	B	-
Pompadour	3	3+	3+	B	-
Prior	;12+c	3+	3+	B	-
Sloop	1+2+c	3+	3+	B	-
Stirling	33+	3+	3+	B	-
Sudan	3+	3+	3+	B	-
Tallon	;1=n	3+	3+	B	-
Ursa	;12-c	3+	3+	B	-
Yan90260	;1cn	3+	3+	B	-
Yerong	;1+c	3+	3+	B	-
ZUG161	12+c	3+	3+	B	-
ZUG25	3+	3+	3+	B	-
ZUG31	3+	3+	3+	B	-
ZUG9	3+	3+	3+	B	-
a The detailed information was listed in the SI Appendix Table S8. The only difference between pathotype 5453P+ and 5457P+ is the avirulence on Rph3.
b The co-dominant CAPS marker completely linked with Rph3. A genotype represent for Rph3 while B genotype represents for rph3.
c This pair of primers amplify the DNA segment including the complete coding and intron sequences of Rph3. The symbol "+" means the PCR product was generated while the symbol "–" means no PCR product was generated.
