# Supplementary material for: The barley leaf rust resistance gene Rph3 encodes a predicted membrane protein and is induced upon infection by avirulent pathotypes of Puccinia hordei
Source: Nat Commun. 2022 May 2;13:2386. doi: 10.1038/s41467-022-29840-1 (PMC9061838; doi:10.1038/s41467-022-29840-1)
Supplement: Supplementary file 10 — Supplementary Data 7 [file 41467_2022_29840_MOESM10_ESM.xlsx]

## Sheet: Sheet1
Supplementary Data 7. The barley accession of IPK database carrying Rph3 segment detected by GBS marker landing on the gene
Accession No.	Accession	Name	Status_genebank information	Status_PCA	Country of origin	Annual growth habit	Row type	GBS Reads	Rph3 haplotype
17413	ERR2565358	861267	semi_wild	NA	CHN	spring	6-rowed	7835543	345
19936	ERR2565138	79--38	cultivar	domesticated	CHN	spring	2-rowed	7364377	189
11484	ERR2341800	87 B 93	breeding_material	domesticated	CHN	spring	6-rowed	1008031	162
10457	ERR2341970	Abyssinian	landrace	domesticated	ETH	spring	6-rowed	701055	162
9496	ERR2335901	AEGYPTISCHE BRAUGERSTE	landrace	domesticated	EGY	spring	NA	920590	162
9555	ERR2334741	Aim	cultivar	domesticated	USA	spring	6-rowed	1244905	163
11331	ERR2342015	Alexis	cultivar	domesticated	DEU	spring	2-rowed	460421	162
14609	ERR2341980	Alexis	cultivar	domesticated	DEU	spring	2-rowed	1131048	162
19330	ERR2221769	Alexis	cultivar	domesticated	DEU	spring	2-rowed	878422	162
20576	ERR2221979	Aliso	cultivar	domesticated	MEX	spring	NA	1129475	162
21540	ERR2336550	ATHENIAS	cultivar	domesticated	NA	spring	NA	719030	162
17118	ERR2336152	AUS LUXOR	landrace	domesticated	EGY	spring	NA	646889	171
11827	ERR2342426	Bahatmi 26	breeding_material	domesticated	SDN	spring	6-rowed	375407	162
11643	ERR2341756	Barke	cultivar	domesticated	DEU	spring	2-rowed	1030911	162
10028	ERR2333894	Barley B 16	cultivar	domesticated	PAK	spring	6-rowed	803806	162
9470	ERR2331461	Beduinengerste	landrace	domesticated	EGY	spring	6-rowed	982012	162
10551	ERR2342545	Bernaria	cultivar	domesticated	DDR	winter	6-rowed	1528046	162
19420	ERR2342901	BIRKA	cultivar	domesticated	DEU	spring	2-rowed	873557	162
757	ERR2326865	Birte	cultivar	domesticated	DEU	spring	2-rowed	1394430	162
20306	ERR2221959	Calicuchima	cultivar	domesticated	ECU	spring	6-rowed	1175887	162
3852	ERR2336810	CAROLINE	cultivar	domesticated	DEU	spring	2-rowed	1319568	162
5031	ERR2324739	Caroline	cultivar	domesticated	DEU	spring	2-rowed	891602	162
18656	ERR2336585	CLAUDINE	cultivar	domesticated	DEU	spring	NA	1555493	162
15611	ERR2324635	CORA	cultivar	domesticated	DEU	spring	NA	1419608	162
5783	ERR2336573	DEFRA	cultivar	domesticated	DEU	spring	NA	1229344	162
762	ERR2326862	Denise	cultivar	domesticated	DEU	spring	2-rowed	1345388	162
1677	ERR2325035	Dorina	cultivar	domesticated	DDR	spring	2-rowed	1016592	162
21543	ERR2336555	ELVIRA	cultivar	domesticated	DEU	spring	NA	1403087	162
4203	ERR2565265	ER YUE HUANG	landrace	domesticated	CHN	spring	6-rowed	8420017	189
20635	ERR2341399	ESCADA	cultivar	domesticated	GBR	spring	NA	469865	162
6199	ERR2341991	Estate	landrace	domesticated	NA	spring	6-rowed	733992	162
22425	ERR2334737	Estate	landrace	domesticated	USA	spring	6-rowed	1143651	162
1676	ERR2325034	Femina	cultivar	domesticated	DDR	spring	2-rowed	959063	162
14190	ERR2342277	Ghost	cultivar	domesticated	DDR	spring	2-rowed	1228039	162
18322	ERR2342795	GLORI COME LB IRAN UNA8271	breeding_material	domesticated	IRN	spring	NA	434408	171
2944	ERR2221918	Gloria/Come	breeding_material	domesticated	MEX	spring	NA	1165037	171
868	ERR2337013	GLORIAS/ COMES	cultivar	domesticated	NA	spring	NA	926625	162
21252	ERR2324441	GOLD	cultivar	domesticated	SWE	spring	NA	1027562	162
12894	ERR2347234	HOR 679-R	landrace	domesticated	GRC	spring	6-rowed	690759	162
1895	ERR2325548	HSV 18718/79 [breeder's line]	breeding_material	domesticated	NA	spring	2-rowed	669328	171
1898	ERR2325547	HSV 23371/78 [breeder's line]	breeding_material	domesticated	NA	spring	2-rowed	549191	171
22595	ERR2565280	HU MAI 4	cultivar	domesticated	CHN	spring	2-rowed	8322898	189
9180	ERR2325651	HVS 61946/76	cultivar	domesticated	NA	spring	2-rowed	508980	162
9179	ERR2325650	HVS 62243/76	cultivar	domesticated	NA	spring	2-rowed	501303	162
22333	ERR2342586	Jaidor	cultivar	domesticated	FRA	winter	6-rowed	703827	162
12605	ERR2565273	JI 8703	cultivar	domesticated	CHN	spring	2-rowed	7949423	189
6863	ERR2338520	JIMMA VI	landrace	domesticated	ETH	spring	2-rowed	881377	162
5490	ERR2325413	Karat	cultivar	domesticated	CSK	spring	2-rowed	1067799	163
18653	ERR2565299	KEN PI MAI 9	cultivar	domesticated	CHN	spring	6-rowed	8017769	189
18297	ERR2342135	KM 123	breeding_material	domesticated	CSK	spring	2-rowed	874405	162
14526	ERR2335730	LAHORE	landrace	domesticated	IND	spring	NA	1125707	162
13984	ERR2348569	LECHTALER	cultivar	domesticated	NA	spring	NA	1058241	162
12598	ERR2336610	LENKA	cultivar	domesticated	DEU	spring	NA	1517285	162
12840	ERR2342304	Lenka	cultivar	domesticated	DDR	spring	2-rowed	994189	162
10454	ERR2341979	Libelle	cultivar	domesticated	DEU	spring	2-rowed	776180	162
15570	ERR2336857	LIBELLE	cultivar	domesticated	DEU	spring	NA	1370544	162
21845	ERR2221887	Lino	cultivar	domesticated	MEX	spring	NA	776970	171
5787	ERR2326855	Madras	cultivar	domesticated	DEU	spring	2-rowed	866694	162
10321	ERR2336986	MARLIES	cultivar	domesticated	SWE	spring	NA	389546	162
19753	ERR2342007	Meltan	cultivar	domesticated	SWE	spring	2-rowed	1217693	162
4113	ERR2340414	MOROI	landrace	domesticated	PAK	spring	NA	1324666	172
22329	ERR2342582	Motan	cultivar	domesticated	FRA	winter	6-rowed	913715	162
19750	ERR2342004	MT 77/4	breeding_material	domesticated	NA	spring	2-rowed	755304	162
19548	ERR2334403	Musashino Mugi	cultivar	domesticated	JPN	spring	6-rowed	1177627	162
379	ERR2332015	NA	landrace	domesticated	ETH	spring	6-rowed	1045425	162
1393	ERR2333509	NA	landrace	domesticated	TUR	spring	6-rowed	698925	162
4616	ERR2347762	NA	landrace	domesticated	GRC	spring	6-rowed	880087	162
7561	ERR2331197	NA	landrace	domesticated	SVK	spring	2-rowed	972288	162
10038	ERR2336627	NA	landrace	domesticated	GRC	spring	NA	1011496	162
10042	ERR2336623	NA	landrace	domesticated	GRC	spring	NA	1188538	162
12895	ERR2347235	NA	landrace	domesticated	GRC	spring	6-rowed	401449	162
13217	ERR2346731	NA	landrace	domesticated	GRC	spring	6-rowed	393980	162
14448	ERR2325334	NA	landrace	domesticated	LBY	spring	6-rowed	698269	162
19400	ERR2346105	NA	landrace	domesticated	TUN	winter	6-rowed	409077	162
372	ERR2335286	NA	landrace	domesticated	ETH	spring	NA	478999	163
5563	ERR2325491	NA	landrace	domesticated	SVK	spring	2-rowed	1073221	171
9160	ERR2341708	NA	landrace	domesticated	FRA	spring	2-rowed	1566602	171
10045	ERR2336620	NA	landrace	domesticated	GRC	spring	NA	1264846	171
18796	ERR2333107	NA	landrace	domesticated	ETH	spring	6-rowed	729178	171
219	ERR2326780	NA	landrace	domesticated	EGY	spring	6-rowed	818497	190
13384	ERR2323531	NA	spontaneum	NA	NA	NA	wild	705343	162
10601	ERR2323344	NA	NA	outlier	NA	NA	NA	1228123	162
11650	ERR2323261	NA	spontaneum	outlier	NA	NA	wild	934974	162
6704	ERR2222452	NA	NA	outlier	ISR	spring	wild	618686	163
11671	ERR2323884	NA	spontaneum	outlier	NA	NA	wild	1121974	163
19011	ERR2326867	NA	spontaneum	outlier	ISR	spring	NA	1444366	172
3	ERR2323221	NA	spontaneum	wild	NA	NA	wild	778605	162
1978	ERR2322904	NA	spontaneum	wild	ISR	spring	wild	747968	162
6072	ERR2323461	NA	spontaneum	wild	GRC	spring	wild	1860920	162
7998	ERR2222552	NA	spontaneum	wild	ISR	spring	wild	704878	162
12616	ERR2323027	NA	spontaneum	wild	ISR	spring	wild	1073255	162
13658	ERR2322949	NA	spontaneum	wild	ISR	spring	wild	1076308	162
15757	ERR2324036	NA	spontaneum	wild	GRC	spring	wild	824779	162
17919	ERR2323168	NA	spontaneum	wild	ISR	spring	NA	696004	162
19504	ERR2323490	NA	spontaneum	wild	ISR	spring	wild	1800263	162
19505	ERR2323491	NA	spontaneum	wild	ISR	spring	wild	1142205	162
17920	ERR2323169	NA	spontaneum	wild	ISR	spring	NA	815748	171
15929	ERR2324647	NANCY	cultivar	domesticated	SWE	spring	NA	898510	162
16826	ERR2221737	Nancy	cultivar	domesticated	SWE	spring	2-rowed	739794	162
1993	ERR2336998	NEMEX	cultivar	domesticated	SWE	spring	NA	482495	162
13102	ERR2326849	Neruda	cultivar	domesticated	GBR	spring	2-rowed	1129005	162
9472	ERR2331463	No. 14	breeding_material	domesticated	DNK	spring	6-rowed	792314	162
4194	ERR2336608	OLGA	cultivar	domesticated	SWE	spring	NA	977594	162
20644	ERR2341396	OMEGA	cultivar	domesticated	DEU	spring	NA	587421	162
22169	ERR2324645	PERUN	cultivar	domesticated	DEU	spring	NA	876790	162
16830	ERR2221733	Perun	cultivar	domesticated	DEU	spring	2-rowed	976661	171
19976	ERR2335549	PHANTOM	cultivar	domesticated	DEU	spring	NA	829635	162
18483	ERR2565254	QU SONG QING KE	landrace	domesticated	CHN	spring	2-rowed	7684212	189
5785	ERR2336571	RAISA	cultivar	domesticated	DEU	spring	NA	1698250	162
20732	ERR2336839	RENATA	cultivar	domesticated	DEU	spring	NA	1301887	162
16846	ERR2335102	RIKA X F1(BALADI X RIKA)33	breeding_material	domesticated	NA	spring	NA	1013127	162
6592	ERR2342288	Roland	cultivar	domesticated	DDR	spring	2-rowed	962886	162
11329	ERR2342017	Roland	cultivar	domesticated	NA	spring	2-rowed	1194112	162
15768	ERR2341414	ROLAND	cultivar	domesticated	DEU	spring	2-rowed	234742	162
9950	ERR2340439	RUMBUR	landrace	domesticated	PAK	spring	NA	1238461	163
11642	ERR2341757	Scarlett	cultivar	domesticated	DEU	spring	2-rowed	1012663	162
14960	ERR2342144	scha'ir [vernacular name]	landrace	domesticated	TUN	spring	6-rowed	441700	162
19107	ERR2221855	Shyri	cultivar	domesticated	ECU	NA	deficiens	559666	162
760	ERR2326860	Silvretta	cultivar	domesticated	DEU	spring	2-rowed	943160	162
10529	ERR2324561	Stamm-Nr. HVS 68983/75 [breeder's line]	cultivar	domesticated	DDR	spring	NA	1216639	162
11630	ERR2336418	SUNNY	cultivar	domesticated	DEU	spring	NA	840754	171
19476	ERR2325392	Tamina	cultivar	domesticated	DDR	spring	2-rowed	498758	171
18	ERR2565109	Tieli Pi 1 Hao	landrace	domesticated	CHN	spring	6-rowed	8319212	189
13899	ERR2342024	Villa	cultivar	domesticated	NA	spring	2-rowed	1249275	162
6193	ERR2341997	W 21830/2715 A	breeding_material	domesticated	NA	spring	2-rowed	511566	162
6201	ERR2341999	W 23829/8039 11	breeding_material	domesticated	ISR	spring	2-rowed	611266	162
19754	ERR2342000	W 23833/2196 11	breeding_material	domesticated	ISR	spring	2-rowed	1028614	162
19755	ERR2342001	W 23833/8108	breeding_material	domesticated	ISR	spring	2-rowed	1233249	162
6395	ERR2565319	XIN PI 1	cultivar	domesticated	CHN	spring	2-rowed	7583729	158
20752	ERR2565320	XIN PI 6	cultivar	domesticated	CHN	spring	2-rowed	7083245	345
8363	ERR2565296	YANG NONG PI 1	cultivar	domesticated	CHN	spring	2-rowed	8344567	189
8361	ERR2565294	YANG SI MAI 1	cultivar	domesticated	CHN	spring	6-rowed	8174170	189
4204	ERR2565264	ZAO FENG 1 HAO	landrace	domesticated	CHN	spring	6-rowed	8264142	189
7526	ERR2324763	Zenit	cultivar	domesticated	CSK	spring	2-rowed	736171	162
