# Supplementary material for: The barley leaf rust resistance gene Rph3 encodes a predicted membrane protein and is induced upon infection by avirulent pathotypes of Puccinia hordei
Source: Nat Commun. 2022 May 2;13:2386. doi: 10.1038/s41467-022-29840-1 (PMC9061838; doi:10.1038/s41467-022-29840-1)
Supplement: Supplementary file 11 — Supplementary Data 8 [file 41467_2022_29840_MOESM11_ESM.xlsx]

## Sheet: Sheet1
Supplementary Data 8. The Wild Barley Diversity Collection (WBDC) provided by University of Minnesota
Wild accession	NSGC Accession	Taxon	Origin	GBS marker	MLOC_400
HV_06401 WBDC 001	PI 681726	Hordeum vulgare subsp. spontaneum	Syria, Ḩalab	Hap1	+
HV_06402 WBDC 002	PI 681727	Hordeum vulgare subsp. spontaneum	Syria, Ḩalab	Hap1	+
HV_06403 WBDC 004	PI 681728	Hordeum vulgare subsp. spontaneum	Syria, Idlib	Hap1	+
HV_06404 WBDC 005	PI 681729	Hordeum vulgare subsp. spontaneum	Jordan, Irbid		-
HV_06405 WBDC 006	PI 681730	Hordeum vulgare subsp. spontaneum	Jordan, Al Mafraq		-
HV_06406 WBDC 007	PI 681731	Hordeum vulgare subsp. spontaneum	Jordan, Irbid		-
HV_06407 WBDC 008	PI 681732	Hordeum vulgare subsp. spontaneum	Jordan, Irbid		-
HV_06408 WBDC 009	PI 681733	Hordeum vulgare subsp. spontaneum	Jordan, Mādabā	Hap1	+
HV_06409 WBDC 010	PI 681734	Hordeum vulgare subsp. spontaneum	Afghanistan, Jowzjān		-
HV_06410 WBDC 011	PI 681735	Hordeum vulgare subsp. spontaneum	Iraq, Arbīl		-
HV_06411 WBDC 012	PI 681736	Hordeum vulgare subsp. spontaneum	Afghanistan, Badakhshān		-
HV_06412 WBDC 013	PI 681737	Hordeum vulgare subsp. spontaneum	Iraq, As Sulaymānīyah		-
HV_06413 WBDC 014	PI 681738	Hordeum vulgare subsp. spontaneum	Afghanistan, Baghlān		-
HV_06414 WBDC 015	PI 681739	Hordeum vulgare subsp. spontaneum	Afghanistan, Herāt		-
HV_06415 WBDC 016	PI 681740	Hordeum vulgare subsp. spontaneum	Iran, Khūzestān		-
HV_06416 WBDC 017	PI 681741	Hordeum vulgare subsp. spontaneum	Syria, Dimashq		-
HV_06417 WBDC 018	PI 681742	Hordeum vulgare subsp. spontaneum	Afghanistan, Bādghīs		-
HV_06418 WBDC 019	PI 681743	Hordeum vulgare subsp. spontaneum	Iran, Āz̄ārbāyjān-e Ghārbī		-
HV_06419 WBDC 020	PI 681744	Hordeum vulgare subsp. spontaneum	Turkey, Şanlıurfa		-
HV_06420 WBDC 021	PI 681745	Hordeum vulgare subsp. spontaneum	Iraq, Diyālá		Mixing data
HV_06421 WBDC 022	PI 681746	Hordeum vulgare subsp. spontaneum	Turkey, Eskişehir		-
HV_06422 WBDC 023	PI 681747	Hordeum vulgare subsp. spontaneum	Iran, Īlām		-
HV_06423 WBDC 024	PI 681748	Hordeum vulgare subsp. spontaneum	Iran, Fārs		-
HV_06424 WBDC 025	PI 681749	Hordeum vulgare subsp. spontaneum	Pakistan, Balochistan		-
HV_06425 WBDC 026	PI 681750	Hordeum vulgare subsp. spontaneum	Tajikistan, Khatlon		-
HV_06426 WBDC 027	PI 681751	Hordeum vulgare subsp. spontaneum	Azerbaijan		-
HV_06427 WBDC 028	PI 681752	Hordeum vulgare subsp. spontaneum	Israel, HaMerkaz		-
HV_06428 WBDC 029	PI 681753	Hordeum vulgare subsp. spontaneum	Israel, HaDarom		-
HV_06429 WBDC 030	PI 681754	Hordeum vulgare subsp. spontaneum	Israel, HaTsafon		-
HV_06430 WBDC 031	PI 681755	Hordeum vulgare subsp. spontaneum	Israel, H̱efa		-
HV_06431 WBDC 032	PI 681756	Hordeum vulgare subsp. spontaneum	Israel, Yerushalayim		-
HV_06432 WBDC 033	PI 681757	Hordeum vulgare subsp. spontaneum	Israel, HaDarom		Mixing data
HV_06433 WBDC 034	PI 681758	Hordeum vulgare subsp. spontaneum	Israel, HaMerkaz		-
HV_06434 WBDC 035	PI 681759	Hordeum vulgare subsp. spontaneum	Israel		-
HV_06435 WBDC 036	PI 681760	Hordeum vulgare subsp. spontaneum	Afghanistan, Herāt		-
HV_06436 WBDC 037	PI 681761	Hordeum vulgare subsp. spontaneum	Israel, HaTsafon		-
HV_06437 WBDC 038	PI 681762	Hordeum vulgare subsp. spontaneum	Israel, Yerushalayim		-
HV_06438 WBDC 039	PI 681763	Hordeum vulgare subsp. spontaneum	Jordan, Al ‘A̅şimah		-
HV_06439 WBDC 040	PI 681764	Hordeum vulgare subsp. spontaneum	Israel, H̱efa		-
HV_06440 WBDC 041	PI 681765	Hordeum vulgare subsp. spontaneum	Israel, HaDarom		-
HV_06441 WBDC 042	PI 681766	Hordeum vulgare subsp. spontaneum	Israel, HaTsafon		-
HV_06442 WBDC 043	PI 681767	Hordeum vulgare subsp. spontaneum	Israel, HaTsafon		-
HV_06443 WBDC 044	PI 681768	Hordeum vulgare subsp. spontaneum	Israel, Tel Aviv	Hap4	+
HV_06444 WBDC 045	PI 681769	Hordeum vulgare subsp. spontaneum	Jordan, Al ‘A̅şimah		-
HV_06445 WBDC 046	PI 681770	Hordeum vulgare subsp. spontaneum	Jordan, Irbid		-
HV_06446 WBDC 047	PI 681771	Hordeum vulgare subsp. spontaneum	Jordan, Irbid		-
HV_06447 WBDC 048	PI 681772	Hordeum vulgare subsp. spontaneum	Turkey, Hakkâri		-
HV_06448 WBDC 049	PI 681773	Hordeum vulgare subsp. spontaneum	Turkey, Hakkâri		-
HV_06449 WBDC 050	PI 681774	Hordeum vulgare subsp. spontaneum	Syria, Ar Raqqah		-
HV_06450 WBDC 051	PI 681775	Hordeum vulgare subsp. spontaneum	Syria, Ḩimş		-
HV_06451 WBDC 052	PI 681776	Hordeum vulgare subsp. spontaneum	Jordan, Al Mafraq		-
HV_06452 WBDC 053	PI 681777	Hordeum vulgare subsp. spontaneum	Pakistan, Balochistan		-
HV_06453 WBDC 054	PI 681778	Hordeum vulgare subsp. spontaneum	Syria, Ḩimş		-
HV_06454 WBDC 055	PI 681779	Hordeum vulgare subsp. spontaneum	Syria		-
HV_06455 WBDC 056	PI 681780	Hordeum vulgare subsp. spontaneum	Turkey, Kilis		-
HV_06456 WBDC 057	PI 681781	Hordeum vulgare subsp. spontaneum	Syria, Rīf Dimashq		-
HV_06457 WBDC 058	PI 681782	Hordeum vulgare subsp. spontaneum	Cyprus, Ammochostos		-
HV_06459 WBDC 060	PI 681784	Hordeum vulgare subsp. spontaneum	Egypt, Maţrūḩ		-
HV_06460 WBDC 061	PI 681785	Hordeum vulgare subsp. spontaneum	Syria, Idlib		-
HV_06461 WBDC 062	PI 681786	Hordeum vulgare subsp. spontaneum	Syria, Ḩalab	Hap1	+
HV_06462 WBDC 063	PI 681787	Hordeum vulgare subsp. spontaneum	Syria, Ḩalab		-
HV_06463 WBDC 064	PI 681788	Hordeum vulgare subsp. spontaneum	Syria, Idlib		-
HV_06464 WBDC 065	PI 681789	Hordeum vulgare subsp. spontaneum	Syria, Ḩamāh		-
HV_06465 WBDC 066	PI 681790	Hordeum vulgare subsp. spontaneum	Syria, Rīf Dimashq		-
HV_06466 WBDC 067	PI 681791	Hordeum vulgare subsp. spontaneum	Syria, Rīf Dimashq		-
HV_06467 WBDC 068	PI 681792	Hordeum vulgare subsp. spontaneum	Syria, As Suwaydā'		-
HV_06468 WBDC 069	PI 681793	Hordeum vulgare subsp. spontaneum	Syria, Rīf Dimashq		-
HV_06469 WBDC 070	PI 681794	Hordeum vulgare subsp. spontaneum	Syria, Al Lādhiqīyah		-
HV_06470 WBDC 072	PI 681795	Hordeum vulgare subsp. spontaneum	Libya		-
HV_06471 WBDC 073	PI 681796	Hordeum vulgare subsp. spontaneum	Libya		-
HV_06472 WBDC 074	PI 681797	Hordeum vulgare subsp. spontaneum	Libya		-
HV_06473 WBDC 075	PI 681798	Hordeum vulgare subsp. spontaneum	Libya		-
HV_06474 WBDC 078	PI 681799	Hordeum vulgare subsp. spontaneum	Syria, Al Ḩasakah		-
HV_06475 WBDC 079	PI 681800	Hordeum vulgare subsp. spontaneum	Jordan, Jarash		-
HV_06476 WBDC 080	PI 681801	Hordeum vulgare subsp. spontaneum	Jordan, Irbid		-
HV_06477 WBDC 081	PI 681802	Hordeum vulgare subsp. spontaneum	Jordan, Irbid		-
HV_06478 WBDC 082	PI 681803	Hordeum vulgare subsp. spontaneum	Jordan, ‘Ajlūn		-
HV_06479 WBDC 083	PI 681804	Hordeum vulgare subsp. spontaneum	Jordan, Jarash		-
HV_06480 WBDC 085	PI 681805	Hordeum vulgare subsp. spontaneum	Jordan, Al Balqā’		-
HV_06481 WBDC 089	PI 681806	Hordeum vulgare subsp. spontaneum	Jordan, Al ‘A̅şimah		-
HV_06482 WBDC 092	PI 681807	Hordeum vulgare subsp. spontaneum	Jordan, Al Mafraq		-
HV_06483 WBDC 093	PI 681808	Hordeum vulgare subsp. spontaneum	Jordan, Az Zarqā’		-
HV_06484 WBDC 094	PI 681809	Hordeum vulgare subsp. spontaneum	Jordan, Mādabā	Hap2	+
HV_06485 WBDC 095	PI 681810	Hordeum vulgare subsp. spontaneum	Jordan, Al Karak		-
HV_06486 WBDC 097	PI 681811	Hordeum vulgare subsp. spontaneum	Jordan, Al Karak		-
HV_06487 WBDC 100	PI 681812	Hordeum vulgare subsp. spontaneum	Jordan, Aţ Ţafīlah		-
HV_06488 WBDC 101	PI 681813	Hordeum vulgare subsp. spontaneum	Jordan, Aţ Ţafīlah		-
HV_06489 WBDC 102	PI 681814	Hordeum vulgare subsp. spontaneum	Jordan, Aţ Ţafīlah		-
HV_06490 WBDC 103	PI 681815	Hordeum vulgare subsp. spontaneum	Jordan, Ma‘ān		-
HV_06491 WBDC 104	PI 681816	Hordeum vulgare subsp. spontaneum	Jordan, Al Karak		-
HV_06492 WBDC 105	PI 681817	Hordeum vulgare subsp. spontaneum	Jordan, Irbid		-
HV_06493 WBDC 106	PI 681818	Hordeum vulgare subsp. spontaneum	Syria, Tarţūs		-
HV_06494 WBDC 107	PI 681819	Hordeum vulgare subsp. spontaneum	Syria, Ḩimş		-
HV_06495 WBDC 108	PI 681820	Hordeum vulgare subsp. spontaneum	Syria, Rīf Dimashq		-
HV_06496 WBDC 109	PI 681821	Hordeum vulgare subsp. spontaneum	Syria, As Suwaydā'		-
HV_06497 WBDC 110	PI 681822	Hordeum vulgare subsp. spontaneum	Syria, As Suwaydā'		-
HV_06498 WBDC 111	PI 681823	Hordeum vulgare subsp. spontaneum	Syria, Rīf Dimashq		-
HV_06499 WBDC 112	PI 681824	Hordeum vulgare subsp. spontaneum	Syria, Rīf Dimashq		-
HV_06500 WBDC 113	PI 681825	Hordeum vulgare subsp. spontaneum	Turkmenistan, Ahal		-
HV_06501 WBDC 115	PI 681826	Hordeum vulgare subsp. spontaneum	Turkmenistan, Balkan		-
HV_06502 WBDC 116	PI 681827	Hordeum vulgare subsp. spontaneum	Turkmenistan, Balkan		-
HV_06503 WBDC 117	PI 681828	Hordeum vulgare subsp. spontaneum	Turkmenistan, Balkan		-
HV_06504 WBDC 119	PI 681829	Hordeum vulgare subsp. spontaneum	Uzbekistan, Jizzax		-
HV_06505 WBDC 120	PI 681830	Hordeum vulgare subsp. spontaneum	Tajikistan, Sughd		-
HV_06506 WBDC 121	PI 681831	Hordeum vulgare subsp. spontaneum	Iran, Fārs		-
HV_06507 WBDC 122	PI 681832	Hordeum vulgare subsp. spontaneum	Iran, Lorestān		-
HV_06508 WBDC 123	PI 681833	Hordeum vulgare subsp. spontaneum	Iran, Khorāsān-e Raẕavī		-
HV_06509 WBDC 124	PI 681834	Hordeum vulgare subsp. spontaneum	Iran, Kermānshāh		-
HV_06510 WBDC 125	PI 681835	Hordeum vulgare subsp. spontaneum	Uzbekistan, Qashqadaryo		-
HV_06511 WBDC 126	PI 681836	Hordeum vulgare subsp. spontaneum	Lebanon, Al Janūb		-
HV_06512 WBDC 127	PI 681837	Hordeum vulgare subsp. spontaneum	Syria, As Suwaydā'		-
HV_06513 WBDC 128	PI 681838	Hordeum vulgare subsp. spontaneum	Syria, Rīf Dimashq		-
HV_06514 WBDC 129	PI 681839	Hordeum vulgare subsp. spontaneum	Syria, As Suwaydā'		-
HV_06515 WBDC 130	PI 681840	Hordeum vulgare subsp. spontaneum	Syria, Dar'ā		-
HV_06517 WBDC 132	PI 681842	Hordeum vulgare subsp. spontaneum	Lebanon, Béqaa		-
HV_06518 WBDC 133	PI 681843	Hordeum vulgare subsp. spontaneum	Lebanon, Béqaa		-
HV_06519 WBDC 134	PI 681844	Hordeum vulgare subsp. spontaneum	Lebanon, Béqaa		-
HV_06520 WBDC 135	PI 681845	Hordeum vulgare subsp. spontaneum	Lebanon, Béqaa		-
HV_06521 WBDC 136	PI 681846	Hordeum vulgare subsp. spontaneum	Lebanon, Béqaa		-
HV_06522 WBDC 137	PI 681847	Hordeum vulgare subsp. spontaneum	Lebanon, Béqaa		-
HV_06523 WBDC 138	PI 681848	Hordeum vulgare subsp. spontaneum	Lebanon, An Nabaţīyah		-
HV_06524 WBDC 139	PI 681849	Hordeum vulgare subsp. spontaneum	Lebanon, Béqaa		-
HV_06525 WBDC 140	PI 681850	Hordeum vulgare subsp. spontaneum	Lebanon, Béqaa		-
HV_06526 WBDC 141	PI 681851	Hordeum vulgare subsp. spontaneum	Lebanon, Béqaa		-
HV_06527 WBDC 142	PI 681852	Hordeum vulgare subsp. spontaneum	Lebanon, Béqaa		-
HV_06528 WBDC 143	PI 681853	Hordeum vulgare subsp. spontaneum	Lebanon, Béqaa		-
HV_06529 WBDC 145	PI 681854	Hordeum vulgare subsp. spontaneum	Lebanon, Béqaa		-
HV_06530 WBDC 146	PI 681855	Hordeum vulgare subsp. spontaneum	Iran, Āz̄ārbāyjān-e Ghārbī		-
HV_06531 WBDC 147	PI 681856	Hordeum vulgare subsp. spontaneum	Iran, Āz̄ārbāyjān-e Ghārbī		-
HV_06532 WBDC 148	PI 681857	Hordeum vulgare subsp. spontaneum	Iran, Āz̄ārbāyjān-e Ghārbī		-
HV_06533 WBDC 149	PI 681858	Hordeum vulgare subsp. spontaneum	Iran, Āz̄ārbāyjān-e Ghārbī		-
HV_06534 WBDC 150	PI 681859	Hordeum vulgare subsp. spontaneum	Iran, Āz̄ārbāyjān-e Shārqī		-
HV_06535 WBDC 151	PI 681860	Hordeum vulgare subsp. spontaneum	Syria, Ḩalab		-
HV_06536 WBDC 152	PI 681861	Hordeum vulgare subsp. spontaneum	Iran, Tehrān		-
HV_06537 WBDC 153	PI 681862	Hordeum vulgare subsp. spontaneum	Iran, Markazī		-
HV_06538 WBDC 154	PI 681863	Hordeum vulgare subsp. spontaneum	Iraq, Nīnawá		-
HV_06539 WBDC 155	PI 681864	Hordeum vulgare subsp. spontaneum	Iraq, Nīnawá		-
HV_06540 WBDC 156	PI 681865	Hordeum vulgare subsp. spontaneum	Iraq, Nīnawá		-
HV_06541 WBDC 157	PI 681866	Hordeum vulgare subsp. spontaneum	Iraq, Nīnawá		-
HV_06542 WBDC 158	PI 681867	Hordeum vulgare subsp. spontaneum	Iraq, Şalāḩ ad Dīn		-
HV_06543 WBDC 159	PI 681868	Hordeum vulgare subsp. spontaneum	Syria, As Suwaydā'		-
HV_06544 WBDC 160	PI 681869	Hordeum vulgare subsp. spontaneum	Syria, As Suwaydā'		-
HV_06545 WBDC 161	PI 681870	Hordeum vulgare subsp. spontaneum	Syria, Ḩalab	Hap1	+
HV_06546 WBDC 164	PI 681871	Hordeum vulgare subsp. spontaneum	Syria, Al Ḩasakah		-
HV_06547 WBDC 165	PI 681872	Hordeum vulgare subsp. spontaneum	Syria, Al Ḩasakah		-
HV_06548 WBDC 166	PI 681873	Hordeum vulgare subsp. spontaneum	Syria, Al Ḩasakah		-
HV_06549 WBDC 167	PI 681874	Hordeum vulgare subsp. spontaneum	Syria, Al Ḩasakah		-
HV_06550 WBDC 168	PI 681875	Hordeum vulgare subsp. spontaneum	Lebanon, Béqaa		-
HV_06551 WBDC 169	PI 681876	Hordeum vulgare subsp. spontaneum	Lebanon, Béqaa		-
HV_06552 WBDC 170	PI 681877	Hordeum vulgare subsp. spontaneum	Lebanon, Béqaa		-
HV_06553 WBDC 171	PI 681878	Hordeum vulgare subsp. spontaneum	Lebanon, Béqaa		-
HV_06554 WBDC 172	PI 681879	Hordeum vulgare subsp. spontaneum	Iran, Hamadān		-
HV_06555 WBDC 173	PI 681880	Hordeum vulgare subsp. spontaneum	Iran, Hamadān		-
HV_06556 WBDC 174	PI 681881	Hordeum vulgare subsp. spontaneum	Iran, Kordestān		-
HV_06557 WBDC 175	PI 681882	Hordeum vulgare subsp. spontaneum	Iran, Kordestān		-
HV_06558 WBDC 177	PI 681883	Hordeum vulgare subsp. spontaneum	Iraq, Nīnawá		-
HV_06559 WBDC 178	PI 681884	Hordeum vulgare subsp. spontaneum	Iraq, Nīnawá		-
HV_06560 WBDC 179	PI 681885	Hordeum vulgare subsp. spontaneum	Libya		-
HV_06561 WBDC 180	PI 681886	Hordeum vulgare subsp. spontaneum	Libya		-
HV_06562 WBDC 181	PI 681887	Hordeum vulgare subsp. spontaneum	Jordan, Az Zarqā’		-
HV_06563 WBDC 182	PI 681888	Hordeum vulgare subsp. spontaneum	Jordan, Al Mafraq		-
HV_06564 WBDC 183	PI 681889	Hordeum vulgare subsp. spontaneum	Jordan, Irbid		-
HV_06565 WBDC 184	PI 681890	Hordeum vulgare subsp. spontaneum	Libya		-
HV_06566 WBDC 185	PI 681891	Hordeum vulgare subsp. spontaneum	Libya		-
HV_06567 WBDC 186	PI 681892	Hordeum vulgare subsp. spontaneum	Turkey, Kilis		-
HV_06568 WBDC 187	PI 681893	Hordeum vulgare subsp. spontaneum	Turkey, Kilis		-
HV_06569 WBDC 188	PI 681894	Hordeum vulgare subsp. spontaneum	Turkey, Gaziantep		-
HV_06570 WBDC 189	PI 681895	Hordeum vulgare subsp. spontaneum	Turkey, Kilis		-
HV_06571 WBDC 190	PI 681896	Hordeum vulgare subsp. spontaneum	Turkey, Kilis		-
HV_06572 WBDC 191	PI 681897	Hordeum vulgare subsp. spontaneum	Turkey, Gaziantep		-
HV_06573 WBDC 192	PI 681898	Hordeum vulgare subsp. spontaneum	Turkey, Gaziantep		-
HV_06574 WBDC 193	PI 681899	Hordeum vulgare subsp. spontaneum	Turkey, Gaziantep		-
HV_06575 WBDC 194	PI 681900	Hordeum vulgare subsp. spontaneum	Turkey, Gaziantep		-
HV_06576 WBDC 195	PI 681901	Hordeum vulgare subsp. spontaneum	Turkey, Kilis		-
HV_06577 WBDC 196	PI 681902	Hordeum vulgare subsp. spontaneum	Turkey, Gaziantep		-
HV_06578 WBDC 197	PI 681903	Hordeum vulgare subsp. spontaneum	Syria, Ḩalab		-
HV_06579 WBDC 198	PI 681904	Hordeum vulgare subsp. spontaneum	Syria, Ḩimş		-
HV_06580 WBDC 199	PI 681905	Hordeum vulgare subsp. spontaneum	Syria, Ḩamāh		-
HV_06581 WBDC 200	PI 681906	Hordeum vulgare subsp. spontaneum	Syria, Ḩamāh		-
HV_06582 WBDC 201	PI 681907	Hordeum vulgare subsp. spontaneum	Syria, Idlib		-
HV_06583 WBDC 202	PI 681908	Hordeum vulgare subsp. spontaneum	Syria, Idlib	Hap1	+
HV_06584 WBDC 203	PI 681909	Hordeum vulgare subsp. spontaneum	Syria, Idlib		Mixing data
HV_06585 WBDC 204	PI 681910	Hordeum vulgare subsp. spontaneum	Turkmenistan, Ahal		-
HV_06586 WBDC 205	PI 681911	Hordeum vulgare subsp. spontaneum	Russian Federation, Dagestan, Respublika		-
HV_06587 WBDC 206	PI 681912	Hordeum vulgare subsp. spontaneum	Syria, As Suwaydā'		-
HV_06588 WBDC 207	PI 681913	Hordeum vulgare subsp. spontaneum	Uzbekistan, Farg‘ona		-
HV_06589 WBDC 208	PI 681914	Hordeum vulgare subsp. spontaneum	Uzbekistan, Toshkent		-
HV_06590 WBDC 209	PI 681915	Hordeum vulgare subsp. spontaneum	Uzbekistan, Jizzax		-
HV_06591 WBDC 210	PI 681916	Hordeum vulgare subsp. spontaneum	Uzbekistan, Jizzax		-
HV_06592 WBDC 211	PI 681917	Hordeum vulgare subsp. spontaneum	Uzbekistan, Jizzax		-
HV_06593 WBDC 212	PI 681918	Hordeum vulgare subsp. spontaneum	Uzbekistan, Jizzax		-
HV_06594 WBDC 213	PI 681919	Hordeum vulgare subsp. spontaneum	Uzbekistan, Samarqand		-
HV_06595 WBDC 214	PI 681920	Hordeum vulgare subsp. spontaneum	Uzbekistan, Samarqand		-
HV_06596 WBDC 215	PI 681921	Hordeum vulgare subsp. spontaneum	Turkmenistan, Balkan		-
HV_06597 WBDC 216	PI 681922	Hordeum vulgare subsp. spontaneum	Turkmenistan, Ahal		-
HV_06598 WBDC 217	PI 681923	Hordeum vulgare subsp. spontaneum	Armenia, Erevan		-
HV_06599 WBDC 218	PI 681924	Hordeum vulgare subsp. spontaneum	Kazakhstan, Zhambyl oblysy		-
HV_06600 WBDC 219	PI 681925	Hordeum vulgare subsp. spontaneum	Kazakhstan, Ongtüstik Qazaqstan oblysy		-
HV_06601 WBDC 220	PI 681926	Hordeum vulgare subsp. spontaneum	Kazakhstan, Ongtüstik Qazaqstan oblysy		-
HV_06602 WBDC 221	PI 681927	Hordeum vulgare subsp. spontaneum	Tajikistan, Sughd		-
HV_06604 WBDC 223	PI 681929	Hordeum vulgare subsp. spontaneum	Tajikistan, Sughd		-
HV_06605 WBDC 224	PI 681930	Hordeum vulgare subsp. spontaneum	Tajikistan, Sughd		-
HV_06606 WBDC 225	PI 681931	Hordeum vulgare subsp. spontaneum	Tajikistan, Sughd		-
HV_06607 WBDC 227	PI 681932	Hordeum vulgare subsp. spontaneum	Azerbaijan		-
HV_06608 WBDC 228	PI 681933	Hordeum vulgare subsp. spontaneum	Azerbaijan		-
HV_06609 WBDC 229	PI 681934	Hordeum vulgare subsp. spontaneum	Azerbaijan		-
HV_06610 WBDC 230	PI 681935	Hordeum vulgare subsp. spontaneum	Azerbaijan		-
HV_06611 WBDC 231	PI 681936	Hordeum vulgare subsp. spontaneum	Azerbaijan		-
HV_06612 WBDC 232	PI 681937	Hordeum vulgare subsp. spontaneum	Azerbaijan		-
HV_06613 WBDC 233	PI 681938	Hordeum vulgare subsp. spontaneum	Afghanistan, Baghlān		-
HV_06614 WBDC 234	PI 681939	Hordeum vulgare subsp. spontaneum	Cyprus, Ammochostos		-
HV_06615 WBDC 235	PI 681940	Hordeum vulgare subsp. spontaneum	Jordan, Al Balqā’		-
HV_06616 WBDC 236	PI 681941	Hordeum vulgare subsp. spontaneum	Jordan, Mādabā		-
HV_06617 WBDC 237	PI 681942	Hordeum vulgare subsp. spontaneum	Jordan, Mādabā		-
HV_06618 WBDC 238	PI 681943	Hordeum vulgare subsp. spontaneum	Jordan, Mādabā	Hap3	+
HV_06619 WBDC 240	PI 681944	Hordeum vulgare subsp. spontaneum	Jordan, Al ‘A̅şimah		-
HV_06620 WBDC 241	PI 681945	Hordeum vulgare subsp. spontaneum	Jordan, Al ‘A̅şimah		-
HV_06621 WBDC 242	PI 681946	Hordeum vulgare subsp. spontaneum	Jordan, Jarash		-
HV_06622 WBDC 243	PI 681947	Hordeum vulgare subsp. spontaneum	Jordan, Al Balqā’		-
HV_06623 WBDC 244	PI 681948	Hordeum vulgare subsp. spontaneum	Jordan, Al Balqā’		-
HV_06624 WBDC 245	PI 681949	Hordeum vulgare subsp. spontaneum	Jordan, Jarash		Mixing data
HV_06625 WBDC 246	PI 681950	Hordeum vulgare subsp. spontaneum	Jordan, Irbid		-
HV_06626 WBDC 247	PI 681951	Hordeum vulgare subsp. spontaneum	Jordan, Irbid		-
HV_06627 WBDC 248	PI 681952	Hordeum vulgare subsp. spontaneum	Jordan, Irbid		-
HV_06628 WBDC 250	PI 681953	Hordeum vulgare subsp. spontaneum	Jordan, Irbid	Hap1	+
HV_06629 WBDC 252	PI 681954	Hordeum vulgare subsp. spontaneum	Jordan, ‘Ajlūn		-
HV_06630 WBDC 253	PI 681955	Hordeum vulgare subsp. spontaneum	Jordan, ‘Ajlūn		-
HV_06631 WBDC 254	PI 681956	Hordeum vulgare subsp. spontaneum	Jordan, Irbid	Hap2	+
HV_06632 WBDC 255	PI 681957	Hordeum vulgare subsp. spontaneum	Jordan, Irbid		-
HV_06633 WBDC 256	PI 681958	Hordeum vulgare subsp. spontaneum	Jordan, Irbid		-
HV_06634 WBDC 257	PI 681959	Hordeum vulgare subsp. spontaneum	Jordan, Al Karak		-
HV_06635 WBDC 258	PI 681960	Hordeum vulgare subsp. spontaneum	Jordan, Al Karak		-
HV_06636 WBDC 259	PI 681961	Hordeum vulgare subsp. spontaneum	Jordan, Al Karak		-
HV_06637 WBDC 260	PI 681962	Hordeum vulgare subsp. spontaneum	Jordan, Ma‘ān	Hap3	+
HV_06638 WBDC 261	PI 681963	Hordeum vulgare subsp. spontaneum	Jordan, Ma‘ān		-
HV_06639 WBDC 262	PI 681964	Hordeum vulgare subsp. spontaneum	Jordan, Ma‘ān		-
HV_06640 WBDC 263	PI 681965	Hordeum vulgare subsp. spontaneum	Jordan, Ma‘ān		-
HV_06641 WBDC 265	PI 681966	Hordeum vulgare subsp. spontaneum	Jordan, Aţ Ţafīlah		-
HV_06642 WBDC 266	PI 681967	Hordeum vulgare subsp. spontaneum	Jordan, Aţ Ţafīlah		-
HV_06643 WBDC 267	PI 681968	Hordeum vulgare subsp. spontaneum	Jordan, Aţ Ţafīlah		-
HV_06644 WBDC 268	PI 681969	Hordeum vulgare subsp. spontaneum	Jordan, Az Zarqā’		-
HV_06645 WBDC 269	PI 681970	Hordeum vulgare subsp. spontaneum	Lebanon, An Nabaţīyah		-
HV_06646 WBDC 270	PI 681971	Hordeum vulgare subsp. spontaneum	Israel, Yerushalayim		-
HV_06647 WBDC 271	PI 681972	Hordeum vulgare subsp. spontaneum	Israel, HaTsafon		-
HV_06648 WBDC 274	PI 681973	Hordeum vulgare subsp. spontaneum	Israel, HaDarom		-
HV_06649 WBDC 275	PI 681974	Hordeum vulgare subsp. spontaneum	Israel, HaDarom		-
HV_06650 WBDC 276	PI 681975	Hordeum vulgare subsp. spontaneum	Israel, HaTsafon		-
HV_06651 WBDC 277	PI 681976	Hordeum vulgare subsp. spontaneum	Israel, HaMerkaz		-
HV_06652 WBDC 278	PI 681977	Hordeum vulgare subsp. spontaneum	Israel, HaMerkaz		-
HV_06653 WBDC 279	PI 681978	Hordeum vulgare subsp. spontaneum	Israel, HaMerkaz		-
HV_06655 WBDC 281	PI 681980	Hordeum vulgare subsp. spontaneum	Israel, HaTsafon		-
HV_06656 WBDC 282	PI 681981	Hordeum vulgare subsp. spontaneum	Israel, HaMerkaz		-
HV_06657 WBDC 283	PI 681982	Hordeum vulgare subsp. spontaneum	Israel, HaTsafon		-
HV_06658 WBDC 284	PI 681983	Hordeum vulgare subsp. spontaneum	Israel, HaTsafon		-
HV_06659 WBDC 285	PI 681984	Hordeum vulgare subsp. spontaneum	Israel, HaTsafon		-
HV_06660 WBDC 286	PI 681985	Hordeum vulgare subsp. spontaneum	Israel, HaTsafon		-
HV_06661 WBDC 287	PI 681986	Hordeum vulgare subsp. spontaneum	Israel, West Bank		-
HV_06662 WBDC 288	PI 681987	Hordeum vulgare subsp. spontaneum	Israel, HaTsafon		Mixing data
HV_06663 WBDC 289	PI 681988	Hordeum vulgare subsp. spontaneum	Israel, HaTsafon		-
HV_06664 WBDC 290	PI 681989	Hordeum vulgare subsp. spontaneum	Israel, Yerushalayim		-
HV_06665 WBDC 291	PI 681990	Hordeum vulgare subsp. spontaneum	Israel, Yerushalayim		-
HV_06666 WBDC 292	PI 681991	Hordeum vulgare subsp. spontaneum	Israel, Yerushalayim		-
HV_06667 WBDC 293	PI 681992	Hordeum vulgare subsp. spontaneum	Israel, Yerushalayim		-
HV_06668 WBDC 294	PI 681993	Hordeum vulgare subsp. spontaneum	Israel, Yerushalayim		-
HV_06669 WBDC 295	PI 681994	Hordeum vulgare subsp. spontaneum	Syria, Al Ḩasakah		-
HV_06670 WBDC 296	PI 681995	Hordeum vulgare subsp. spontaneum	Syria, Al Ḩasakah		-
HV_06671 WBDC 297	PI 681996	Hordeum vulgare subsp. spontaneum	Syria, Al Ḩasakah		-
HV_06672 WBDC 298	PI 681997	Hordeum vulgare subsp. spontaneum	Syria, Al Ḩasakah		-
HV_06673 WBDC 299	PI 681998	Hordeum vulgare subsp. spontaneum	Syria, Ḩalab	Hap1	+
HV_06674 WBDC 300	PI 681999	Hordeum vulgare subsp. spontaneum	Syria, Ḩalab		-
HV_06675 WBDC 302	PI 682000	Hordeum vulgare subsp. spontaneum	Syria, Rīf Dimashq		-
HV_06676 WBDC 303	PI 682001	Hordeum vulgare subsp. spontaneum	Syria, Rīf Dimashq		-
HV_06677 WBDC 304	PI 682002	Hordeum vulgare subsp. spontaneum	Syria, Rīf Dimashq		-
HV_06678 WBDC 305	PI 682003	Hordeum vulgare subsp. spontaneum	Syria, Rīf Dimashq		-
HV_06679 WBDC 306	PI 682004	Hordeum vulgare subsp. spontaneum	Syria, Rīf Dimashq		-
HV_06680 WBDC 307	PI 682005	Hordeum vulgare subsp. spontaneum	Syria, Rīf Dimashq		-
HV_06681 WBDC 308	PI 682006	Hordeum vulgare subsp. spontaneum	Syria, Dar'ā		-
HV_06682 WBDC 309	PI 682007	Hordeum vulgare subsp. spontaneum	Syria, Ḩamāh		-
HV_06683 WBDC 310	PI 682008	Hordeum vulgare subsp. spontaneum	Syria, Ḩimş		Mixing data
HV_06684 WBDC 311	PI 682009	Hordeum vulgare subsp. spontaneum	Syria, Ḩimş		-
HV_06685 WBDC 312	PI 682010	Hordeum vulgare subsp. spontaneum	Syria, Ḩimş		-
HV_06686 WBDC 314	PI 682011	Hordeum vulgare subsp. spontaneum	Syria, Ḩimş		-
HV_06687 WBDC 315	PI 682012	Hordeum vulgare subsp. spontaneum	Syria, Ḩimş		-
HV_06688 WBDC 316	PI 682013	Hordeum vulgare subsp. spontaneum	Syria, Idlib	Hap1	+
HV_06689 WBDC 317	PI 682014	Hordeum vulgare subsp. spontaneum	Syria, Ar Raqqah		Empty well
HV_06690 WBDC 318	PI 682015	Hordeum vulgare subsp. spontaneum	Syria, As Suwaydā'		-
HV_06691 WBDC 319	PI 682016	Hordeum vulgare subsp. spontaneum	Syria, As Suwaydā'		Mixing data
HV_06692 WBDC 320	PI 682017	Hordeum vulgare subsp. spontaneum	Syria, As Suwaydā'		-
HV_06693 WBDC 323	PI 682018	Hordeum vulgare subsp. spontaneum	Turkmenistan, Ahal		-
HV_06694 WBDC 324	PI 682019	Hordeum vulgare subsp. spontaneum	Turkmenistan, Ahal		-
HV_06695 WBDC 326	PI 682020	Hordeum vulgare subsp. spontaneum	Turkmenistan, Ahal		-
HV_06696 WBDC 329	PI 682021	Hordeum vulgare subsp. spontaneum	Turkmenistan, Balkan		-
HV_06697 WBDC 330	PI 682022	Hordeum vulgare subsp. spontaneum	Turkmenistan, Balkan		-
HV_06698 WBDC 331	PI 682023	Hordeum vulgare subsp. spontaneum	Turkmenistan, Balkan		-
HV_06699 WBDC 332	PI 682024	Hordeum vulgare subsp. spontaneum	Turkmenistan, Balkan		-
HV_06700 WBDC 333	PI 682025	Hordeum vulgare subsp. spontaneum	Turkmenistan, Balkan		-
HV_06701 WBDC 334	PI 682026	Hordeum vulgare subsp. spontaneum	Turkmenistan, Balkan		-
HV_06702 WBDC 335	PI 682027	Hordeum vulgare subsp. spontaneum	Turkmenistan, Balkan		-
HV_06703 WBDC 336	PI 682028	Hordeum vulgare subsp. spontaneum	Turkmenistan, Ahal		-
HV_06704 WBDC 337	PI 682029	Hordeum vulgare subsp. spontaneum	Turkey, Gaziantep		-
HV_06705 WBDC 338	PI 682030	Hordeum vulgare subsp. spontaneum	Turkey, Gaziantep		-
HV_06706 WBDC 340	PI 682031	Hordeum vulgare subsp. spontaneum	Turkey, Gaziantep		-
HV_06707 WBDC 341	PI 682032	Hordeum vulgare subsp. spontaneum	Turkey, Kilis		-
HV_06708 WBDC 342	PI 682033	Hordeum vulgare subsp. spontaneum	Turkey, Kilis		-
HV_06709 WBDC 343	PI 682034	Hordeum vulgare subsp. spontaneum	Turkey, Kilis		-
HV_06710 WBDC 344	PI 682035	Hordeum vulgare subsp. spontaneum	Turkey, Şanlıurfa		-
HV_06711 WBDC 345	PI 682036	Hordeum vulgare subsp. spontaneum	Uzbekistan, Farg‘ona		-
HV_06712 WBDC 346	PI 682037	Hordeum vulgare subsp. spontaneum	Uzbekistan, Samarqand		-
HV_06713 WBDC 347	PI 682038	Hordeum vulgare subsp. spontaneum	Uzbekistan, Surxondaryo		-
HV_06714 WBDC 348	PI 682039	Hordeum vulgare subsp. spontaneum	Israel		-
HV_06715 WBDC 349	PI 682040	Hordeum vulgare subsp. spontaneum	Israel		-
HV_06716 WBDC 350	PI 682041	Hordeum vulgare subsp. spontaneum	Israel		-
HV_06717 WBDC 354	PI 682042	Hordeum vulgare subsp. spontaneum	Israel		-
HV_06718 WBDC 355	PI 682043	Hordeum vulgare subsp. spontaneum	Azerbaijan		-
