# Supplementary material for: The barley leaf rust resistance gene Rph3 encodes a predicted membrane protein and is induced upon infection by avirulent pathotypes of Puccinia hordei
Source: Nat Commun. 2022 May 2;13:2386. doi: 10.1038/s41467-022-29840-1 (PMC9061838; doi:10.1038/s41467-022-29840-1)
Supplement: Supplementary file 13 — Source Data [file 41467_2022_29840_MOESM13_ESM.xlsx]

## Sheet: Figure 1C
									chitin		weight		normalised		I ususally express per 200mg						FINAL
													chitin/weight gm		So divide by 5
									0 dpi								Av	SD			Bowman	Rph3	Bowman	Rph3	Bowman	Rph3	Bowman	Rph3
								Bowman	1474		0.0666		22132.1		4426.43		4779.15	298.613		Av	4779.15	4878.37	4236.89	5109.48	26162.6	4775.24	119756	49976.9
		leaf weights							1791		0.0769		23290		4658					SD	298.613	1011.02	639.882	948.889	6210.26	564.075	25242.2	23913.2
			Rep 1 (g)	Rep 2 (g)	Rep 3 (g)	Rep 4 (g)			2073		0.0812		25529.6		5105.91
	Bowman	0 DPI	0.0868	0.0812	0.0769	0.0666			2138		0.0868		24631.3		4926.27
	Bowman+Rph3	0 DPI	0.0768	0.0802	0.0737	0.0765		B+Rph3	1928		0.0768		25104.2		5020.83		4878.37	1011.02
									2136		0.0802		26633.4		5326.68
	Bowman	2DPI	0.0746	0.0837	0.069	0.0658			1263		0.0737		17137		3427.41
	Bowman+Rph3	2DPI	0.0681	0.0655	0.0673	0.059			2195		0.0765		28692.8		5738.56
	Bowman	4DPI	0.0715	0.0684	0.0701	0.0606
	Bowman+Rph3	4DPI	0.056	0.0568	0.058	0.0662		Bowman	1782		0.0746		23887.4		4777.48		4236.89	639.882
									1434		0.0837		17132.6		3426.52
	Bowman	8DPI	0.0834	0.0922	0.0652	0.0618			1388		0.069		20115.9		4023.19
	Bowman+Rph3	8DPI	0.0499	0.0962	0.0701	0.0733			1553		0.0658		23601.8		4720.36
								B+Rph3	1309		0.0681		19221.7		3844.35		5109.48	948.889
									1984		0.0655		30290.1		6058.02
									1865		0.0673		27711.7		5542.35
									1473		0.059		24966.1		4993.22
								Bowman	10503		0.0715		146895		29379		26162.6	6210.26
									8831		0.0684		129108		25821.6
									6174		0.0701		88074.2		17614.8
									9646		0.0606		159175		31835
								B+Rph3	1343		0.056		23982.1		4796.43		4775.24	564.075
									1480		0.0568		26056.3		5211.27
									1152		0.058		19862.1		3972.41
									1695		0.0662		25604.2		5120.85
								Bowman	42030		0.0834		503957		100791		119756	25242.2
									45710		0.0922		495770		99154
									41210		0.0652		632055		126411
									47174		0.0618		763333		152667
								B+Rph3	7013		0.0499		140541		28108.2		49976.9	23913.2
									14759		0.0962		153420		30684
									25780		0.0701		367760		73552.1
									24762		0.0733		337817		67563.4

## Sheet: Figure 3
Sample	Target	Cq		Sample	Target	Cq	dCq	ddCq	SD
S12	ADPRF	15.3887		S12	Rph3	26.3229	10.9342	-1.91583
S12	ADPRF	14.986		S12	Rph3	28.328	13.342	0.491993
S12	ADPRF	14.3485		S12	Rph3	27.5565	13.208	0.358005
S22	ADPRF	15.1809		S22	Rph3	27.6292	12.4483	-0.401686		S1 = 5656 P+
S22	ADPRF	15.5543		S22	Rph3	26.9436	11.3893	-1.46074		S2 = 5457 P+
S22	ADPRF	15.412		S22	Rph3	28.1777	12.7656	-0.0843625		S3 = 26-0
S32	ADPRF	16.0615		S32	Rph3	28.6707	12.6092	-0.240841		S4 = 104-1,2,3,(6),(7),11,13
S32	ADPRF	14.7667		S32	Rph3	28.3586	13.5919	0.741915		S5 = 200 P-
S32	ADPRF	16.5909		S32	Rph3	28.5537	11.9628	-0.88716		S6 = 5453 P+
S42	ADPRF	16.2794		S42	Rph3	28.3582	12.0788	-0.771157		S7 = Mock inoculation
S42	ADPRF	15.2392		S42	Rph3	28.4209	13.1817	0.331682
S42	ADPRF	15.1683		S42	Rph3	28.8303	13.662	0.812007
S52	ADPRF	14.7942		S52	Rph3	27.9677	13.1736	0.323565
S52	ADPRF	14.5286		S52	Rph3	28.17	13.6414	0.791438
S52	ADPRF	14.4924		S52	Rph3	28.639	14.1466	1.29658
S62	ADPRF	14.8202		S62	Rph3	27.7412	12.9211	0.0710607
S62	ADPRF	14.8492		S62	Rph3	27.6864	12.8373	-0.0127444
S62	ADPRF	14.5407		S62	Rph3	27.3197	12.779	-0.0710225
S72	ADPRF	15.0593		S72	Rph3	28.9806	13.9212	1.07124
S72	ADPRF	15.0085		S72	Rph3	28.1252	13.1167	0.266701
S72	ADPRF	15.1889		S72	Rph3	28.2426	13.0537	0.203705
S14	ADPRF	15.5814		S14	Rph3	27.9178	12.3364	-0.513623
S14	ADPRF	15.0088		S14	Rph3	27.6985	12.6897	-0.160262
S14	ADPRF	15.3673		S14	Rph3	27.8288	12.4615	-0.388539
S24	ADPRF	15.6374		S24	Rph3	27.5769	11.9395	-0.910496
S24	ADPRF	14.7108		S24	Rph3	26.9383	12.2275	-0.622452
S24	ADPRF	14.5857		S24	Rph3	26.6182	12.0325	-0.817526
S34	ADPRF	14.8661		S34	Rph3	28.7095	13.8434	0.993408
S34	ADPRF	15.2797		S34	Rph3	28.415	13.1354	0.285353
S34	ADPRF	14.5917		S34	Rph3	28.7688	14.1771	1.32709
S44	ADPRF	15.113		S44	Rph3	27.0042	11.8912	-0.958765
S44	ADPRF	14.7334		S44	Rph3	28.2571	13.5237	0.673683
S44	ADPRF	14.9848		S44	Rph3	28.3356	13.3507	0.500723
S54	ADPRF	15.0616		S54	Rph3	27.7061	12.6445	-0.205528
S54	ADPRF	14.9874		S54	Rph3	27.3775	12.39	-0.459958
S54	ADPRF	14.7025		S54	Rph3	27.0689	12.3664	-0.483552
S64	ADPRF	15.0157		S64	Rph3	25.8726	10.8569	-1.99312
S64	ADPRF	14.6054		S64	Rph3	27.5268	12.9213	0.0713345
S64	ADPRF	15.2389		S64	Rph3	25.3564	10.1175	-2.7325
S74	ADPRF	15.369		S74	Rph3	28.1386	12.7696	-0.0803924
S74	ADPRF	15.0563		S74	Rph3	28.5279	13.4715	0.621535
S74	ADPRF	14.9936		S74	Rph3	28.0999	13.1064	0.256368
S16	ADPRF	16.5439		S16	Rph3	28.31	11.7661	-1.08389
S16	ADPRF	15.3914		S16	Rph3	28.1074	12.7161	-0.13394
S16	ADPRF	15.9398		S16	Rph3	28.1494	12.2097	-0.640345
S26	ADPRF	16.1828		S26	Rph3	28.5416	12.3588	-0.491157
S26	ADPRF	15.7407		S26	Rph3	28.5439	12.8033	-0.046722
S26	ADPRF	16.1992		S26	Rph3	28.3698	12.1706	-0.679404
S36	ADPRF	15.3484		S36	Rph3	28.8836	13.5352	0.68516
S36	ADPRF	15.5285		S36	Rph3	28.6777	13.1492	0.299214
S36	ADPRF	15.4503		S36	Rph3	28.8871	13.4368	0.586793
S46	ADPRF	16.1245		S46	Rph3	29.0566	12.9322	0.0821627
S46	ADPRF	15.8544		S46	Rph3	28.334	12.4796	-0.370413
S46	ADPRF	16.2291		S46	Rph3	28.2159	11.9868	-0.863208
S56	ADPRF	15.4765		S56	Rph3	27.443	11.9664	-0.883586
S56	ADPRF	15.7357		S56	Rph3	28.3764	12.6407	-0.209258
S56	ADPRF	15.9523		S56	Rph3	26.5212	10.5689	-2.28111
S66	ADPRF	16.0712		S66	Rph3	26.617	10.5458	-2.30417
S66	ADPRF	15.6753		S66	Rph3	25.5689	9.89359	-2.95641
S66	ADPRF	15.9831		S66	Rph3	26.5034	10.5204	-2.32965
S76	ADPRF	15.2033		S76	Rph3	28.3132	13.1099	0.259907
S76	ADPRF	15.1307		S76	Rph3	28.2579	13.1272	0.27719
S76	ADPRF	15.3543		S76	Rph3	28.8919	13.5376	0.687562
S18	ADPRF	15.4928		S18	Rph3	28.2041	12.7114	-0.138624
S18	ADPRF	15.155		S18	Rph3	28.284	13.129	0.278985
S18	ADPRF	15.0658		S18	Rph3	27.8764	12.8107	-0.0393419
S28	ADPRF	16.072		S28	Rph3	28.0808	12.0089	-0.841148
S28	ADPRF	15.7635		S28	Rph3	28.1356	12.3721	-0.477875
S28	ADPRF	16.0221		S28	Rph3	28.0948	12.0726	-0.777378
S38	ADPRF	15.3655		S38	Rph3	28.4796	13.114	0.26404
S38	ADPRF	15.3863		S38	Rph3	28.422	13.0357	0.185716
S38	ADPRF	15.4488		S38	Rph3	28.2813	12.8326	-0.0174476
S48	ADPRF	15.2475		S48	Rph3	27.6753	12.4277	-0.42228
S48	ADPRF	15.5242		S48	Rph3	28.0439	12.5197	-0.330275
S48	ADPRF	15.0514		S48	Rph3	28.0326	12.9812	0.131187
S58	ADPRF	15.6632		S58	Rph3	26.6656	11.0024	-1.8476
S58	ADPRF	15.3582		S58	Rph3	26.3747	11.0165	-1.83347
S58	ADPRF	16.7779		S58	Rph3	26.7028	9.92496	-2.92504
S68	ADPRF	16.1478		S68	Rph3	25.8359	9.68813	-3.16187
S68	ADPRF	15.0532		S68	Rph3	25.5658	10.5126	-2.33738
S68	ADPRF	15.2574		S68	Rph3	24.617	9.35966	-3.49034
S78	ADPRF	14.9637		S78	Rph3	28.3146	13.3509	0.500904
S78	ADPRF	15.1942		S78	Rph3	28.0264	12.8321	-0.0178713
S78	ADPRF	16.027		S78	Rph3	27.8071	11.7801	-1.06994
S1-10	ADPRF	14.3431		S1-10	Rph3	28.3232	13.9801	1.13006
S1-10	ADPRF	14.0699		S1-10	Rph3	28.4623	14.3925	1.54246
S1-10	ADPRF	14.5805		S1-10	Rph3	28.2556	13.6752	0.825179
S2-10	ADPRF	14.4853		S2-10	Rph3	28.2931	13.8078	0.957755
S2-10	ADPRF	13.8617		S2-10	Rph3	27.6126	13.7509	0.900892
S2-10	ADPRF	14.3725		S2-10	Rph3	28.9557	14.5832	1.7332
S3-10	ADPRF	15.2231		S3-10	Rph3	29.1234	13.9003	1.05033
S3-10	ADPRF	13.7454		S3-10	Rph3	30.0437	16.2983	3.44826
S3-10	ADPRF	13.8131		S3-10	Rph3	27.929	14.1159	1.26589
S4-10	ADPRF	14.4313		S4-10	Rph3	28.9879	14.5566	1.70663
S4-10	ADPRF	14.02		S4-10	Rph3	29.2012	15.1812	2.33123
S4-10	ADPRF	13.973		S4-10	Rph3	29.5977	15.6247	2.77466
S5-10	ADPRF	14.2771		S5-10	Rph3	23.1511	8.87407	-3.97593
S5-10	ADPRF	13.6259		S5-10	Rph3	23.3304	9.70449	-3.14551
S5-10	ADPRF	13.4875		S5-10	Rph3	23.1295	9.64209	-3.20791
S6-10	ADPRF	14.4863		S6-10	Rph3	24.427	9.94071	-2.90929
S6-10	ADPRF	15.0853		S6-10	Rph3	24.1409	9.05562	-3.79438
S6-10	ADPRF	13.9086		S6-10	Rph3	23.1008	9.19215	-3.65785
S7-10	ADPRF	13.9579		S7-10	Rph3	28.5638	14.6058	1.75582
S7-10	ADPRF	14.3886		S7-10	Rph3	28.8578	14.4692	1.61924
S7-10	ADPRF	14.1242		S7-10	Rph3	28.6013	14.4771	1.62715
S1-12	ADPRF	14.3678		S1-12	Rph3	28.3299	13.9621	1.11211
S1-12	ADPRF	14.1569		S1-12	Rph3	28.1608	14.0038	1.15382
S1-12	ADPRF	15.4415		S1-12	Rph3	28.5137	13.0722	0.222174
S2-12	ADPRF	14.9594		S2-12	Rph3	28.4292	13.4698	0.619814
S2-12	ADPRF	14.8163		S2-12	Rph3	28.1751	13.3588	0.508808
S2-12	ADPRF	13.6178		S2-12	Rph3	28.6759	15.0581	2.20809
S3-12	ADPRF	13.8066		S3-12	Rph3	28.6599	14.8533	2.0033
S3-12	ADPRF	14.0542		S3-12	Rph3	28.2759	14.2218	1.37176
S3-12	ADPRF	13.9257		S3-12	Rph3	28.663	14.7373	1.88733
S4-12	ADPRF	14.3504		S4-12	Rph3	28.2877	13.9374	1.08737
S4-12	ADPRF	14.1084		S4-12	Rph3	28.5206	14.4122	1.56222
S4-12	ADPRF	14.2644		S4-12	Rph3	29.0386	14.7741	1.92413
S5-12	ADPRF	14.1618		S5-12	Rph3	24.382	10.2202	-2.62978
S5-12	ADPRF	13.8906		S5-12	Rph3	23.384	9.49338	-3.35662
S5-12	ADPRF	13.1703		S5-12	Rph3	24.3691	11.1987	-1.65127
S6-12	ADPRF	14.2349		S6-12	Rph3	24.3983	10.1634	-2.68661
S6-12	ADPRF	14.5736		S6-12	Rph3	24.5791	10.0056	-2.84444
S6-12	ADPRF	14.3779		S6-12	Rph3	25.4359	11.058	-1.79195
S7-12	ADPRF	13.7989		S7-12	Rph3	28.038	14.2391	1.3891
S7-12	ADPRF	12.4634		S7-12	Rph3	28.1568	15.6934	2.84344
S7-12	ADPRF	14.75		S7-12	Rph3	29.68	14.93	2.08
							5457P+
							P. hordei - virulent	WLR (26-0)	Mock inoculation
							1.56341	1.0901	0.5
							1.71625	0.546066	0.72
							1.3209	0.693536	0.6
							1.6184	0.902289	0.2
							0.434818	0.263207	0.3
							0.46122	0.295583	0.25
							0	0	0
							0.100939	0.0693809	0.0240009
							0.0191448	0.0243602	1.01401
							0.0319975	0.0110681	0.0526695
							0.0234261	0.010316	0.0810881
							0.0144002	0.0231805	0.00182644		BLR-virulent (5656P+)
							0.0295862	0.00817676	0.0427381		0.698282
											2.63279
											1.89327
											1.14187
											0.313897
											0.229966
				#REF!	#REF!
		M16	8.55275	#REF!	#REF!
		M17	8.27146	#REF!	#REF!
		M34	7.38619	#REF!	#REF!
		M70	10.3152	#REF!	#REF!
		M71	10.5895	#REF!	#REF!
		M72	9.77986

## Sheet: Supplementary Figure 4
line	Length	Width	area
BW746	0.203	0.203	0.0323491
BW746	0.284	0.139	0.0309887
BW746	0.193	0.147	0.0222712
BW746	0.158	0.154	0.0191006
BW746	0.263	0.171	0.0353038
BW746	0.281	0.225	0.0496316
BW746	0.323	0.218	0.055275
BW746	0.183	0.165	0.0237031
BW746	0.277	0.187	0.0406622
BW746	0.279	0.18	0.0394227
BW746	0.174	0.129	0.0176201
BW746	0.285	0.229	0.051233
BW746	0.239	0.184	0.0345212
BW746	0.229	0.183	0.032897
BW746	0.156	0.128	0.0156749
BW746	0.165	0.156	0.0202059
BW746	0.165	0.165	0.0213716
BW746	0.147	0.174	0.0200787
BW746	0.138	0.157	0.0170078
BW746	0.121	0.176	0.0167174
BW746	0.183	0.165	0.0237031
BW746	0.24	0.148	0.0278832
BW746	0.184	0.175	0.025277
BW746	0.211	0.138	0.0228576
BW746	0.165	0.142	0.0183926
BW746	0.138	0.12	0.0129996
BW746	0.257	0.211	0.0425682
BW746	0.303	0.174	0.0413868
BW746	0.257	0.174	0.0351036
BW746	0.221	0.156	0.0270637
BW746	0.23	0.214	0.0386377
BW746	0.202	0.204	0.0323483
BW746	0.174	0.147	0.0200787
BW746	0.239	0.175	0.0328326
BW746	0.238	0.22	0.0411026
BW746	0.238	0.257	0.0480153
BW746	0.202	0.22	0.0348854
BW746	0.239	0.209	0.0392115
BW746	0.296	0.241	0.0559988
BW746	0.203	0.187	0.0297994
BW746	0.294	0.294	0.0678523
BW746	0.312	0.205	0.0502086
BW746	0.223	0.209	0.0365865
BW746	0.184	0.209	0.030188
BW746	0.22	0.184	0.0317768
BW746	0.257	0.223	0.0449891
BW746	0.165	0.147	0.0190402
BW746	0.092	0.094	0.00678868
BW746	0.223	0.232	0.0406128
BW746	0.332	0.303	0.0789679
BW746	0.386	0.276	0.0836308
BW746	0.239	0.183	0.0343335
BW746	0.356	0.246	0.0687472
BW746	0.293	0.22	0.0506011
BW746	0.22	0.203	0.0350581
BW746	0.238	0.257	0.0480153
BW746	0.165	0.184	0.0238326
BW746	0.276	0.221	0.0478819
BW746	0.221	0.203	0.0352175
BW746	0.293	0.202	0.046461
BW746_466	0.583	0.342	0.156518
BW746_466	0.557	0.303	0.132485
BW746_466	0.68	0.291	0.155336
BW746_466	0.509	0.255	0.101889
BW746_466	0.45	0.235	0.0830137
BW746_466	0.574	0.353	0.159058
BW746_466	0.327	0.218	0.0559595
BW746_466	0.438	0.344	0.118278
BW746_466	0.583	0.389	0.178028
BW746_466	0.479	0.299	0.112428
BW746_466	0.75	0.351	0.206651
BW746_466	0.414	0.288	0.0935971
BW746_466	0.666	0.329	0.172004
BW746_466	0.629	0.353	0.174299
BW746_466	0.726	0.392	0.223405
BW746_466	0.646	0.383	0.194223
BW746_466	0.618	0.317	0.153786
BW746_466	0.378	0.249	0.0738858
BW746_466	0.657	0.341	0.175869
BW746_466	0.607	0.388	0.18488
BW746_466	0.449	0.266	0.0937557
BW746_466	0.545	0.387	0.165568
BW746_466	0.581	0.351	0.160086
BW746_466	0.811	0.387	0.246378
BW746_466	0.448	0.327	0.114999
BW746_466	0.765	0.448	0.269035
BW746_466	0.641	0.412	0.207312
BW746_466	0.533	0.401	0.16778
BW746_466	0.704	0.293	0.161924
BW746_466	0.593	0.411	0.191323
BW746_466	0.75	0.449	0.264349
BW746_466	0.719	0.408	0.230281
BW746_466	0.69	0.412	0.22316
BW746_466	0.629	0.351	0.173312
BW746_466	0.436	0.33	0.112946
BW746_466	0.508	0.315	0.125616
BW746_466	0.727	0.354	0.202026
BW746_466	0.505	0.306	0.121306
BW746_466	0.69	0.379	0.205285
BW746_466	0.704	0.353	0.195082
BW746_466	0.512	0.456	0.183276
BW746_466	0.547	0.294	0.126242
BW746_466	0.426	0.332	0.111024
BW746_466	0.535	0.305	0.128092
BW746_466	0.603	0.494	0.233837
BW746_466	0.596	0.452	0.211473
BW746_466	0.569	0.293	0.130873
BW746_466	0.416	0.238	0.0777213
BW746_466	0.59	0.188	0.0870722
BW746_466	0.728	0.356	0.203447
BW746_466	0.971	0.309	0.235531
BW746_466	0.591	0.274	0.127118
BW746_466	0.667	0.279	0.146083
BW746_466	0.557	0.212	0.0926959
BW746_466	0.565	0.275	0.121969
BW746_466	0.581	0.2	0.091217
BW746_466	0.666	0.279	0.145864
BW746_466	0.515	0.359	0.145135
BW746_466	0.638	0.284	0.142236
BW746_466	0.516	0.313	0.126784
BW746_167	0.449	0.248	0.0874113
BW746_167	0.307	0.201	0.04844
BW746_167	0.315	0.239	0.0590987
BW746_167	0.489	0.25	0.0959663
BW746_167	0.396	0.218	0.0677675
BW746_167	0.392	0.306	0.0941623
BW746_167	0.335	0.388	0.102034
BW746_167	0.346	0.315	0.0855571
BW746_167	0.349	0.242	0.0662995
BW746_167	0.404	0.309	0.0979963
BW746_167	0.401	0.191	0.0601239
BW746_167	0.392	0.229	0.0704679
BW746_167	0.43	0.239	0.0806744
BW746_167	0.346	0.306	0.0831127
BW746_167	0.421	0.23	0.0760115
BW746_167	0.401	0.268	0.0843624
BW746_167	0.411	0.325	0.104856
BW746_167	0.363	0.248	0.0706688
BW746_167	0.42	0.229	0.0755013
BW746_167	0.327	0.21	0.053906
BW746_167	0.353	0.239	0.0662281
BW746_167	0.296	0.239	0.055534
BW746_167	0.479	0.229	0.0861074
BW746_167	0.373	0.239	0.0699804
BW746_167	0.411	0.3	0.0967905
BW746_167	0.42	0.248	0.0817656
BW746_167	0.724	0.262	0.148905
BW746_167	0.461	0.266	0.0962614
BW746_167	0.44	0.319	0.110183
BW746_167	0.622	0.223	0.108884
BW746_167	0.403	0.249	0.0787724
BW746_167	0.422	0.298	0.0987185
BW746_167	0.363	0.261	0.0743733
BW746_167	0.403	0.257	0.0813032
BW746_167	0.418	0.255	0.0836732
BW746_167	0.374	0.259	0.0760398
BW746_167	0.461	0.215	0.0778053
BW746_167	0.363	0.278	0.0792175
BW746_167	0.373	0.306	0.0895983
BW746_167	0.397	0.246	0.0766647
BW746_167	0.498	0.319	0.124707
BW746_167	0.424	0.328	0.109172
BW746_167	0.341	0.266	0.0712042
BW746_167	0.369	0.225	0.0651746
BW746_167	0.392	0.248	0.0763146
BW746_167	0.46	0.292	0.105441
BW746_167	0.47	0.369	0.136143
BW746_167	0.439	0.259	0.0892553
BW746_167	0.913	0.324	0.232212
BW746_167	0.393	0.343	0.105817
BW746_167	0.637	0.403	0.201518
BW746_167	0.465	0.273	0.0996518
BW746_167	0.253	0.233	0.046275
BW746_167	0.3	0.239	0.0562845
BW746_167	0.411	0.23	0.074206
BW746_167	0.231	0.214	0.0388057
BW746_167	0.468	0.344	0.126379
BW746_167	0.45	0.25	0.0883125
BW746_167	0.573	0.336	0.151134
BW746_167	0.443	0.292	0.101544
BW746_181	0.361	0.186	0.0527096
BW746_181	0.23	0.106	0.0191383
BW746_181	0.504	0.23	0.0909972
BW746_181	0.336	0.15	0.039564
BW746_181	0.571	0.27	0.121023
BW746_181	0.522	0.23	0.0942471
BW746_181	0.504	0.268	0.106032
BW746_181	0.585	0.318	0.146034
BW746_181	0.389	0.283	0.0864183
BW746_181	0.442	0.23	0.0798031
BW746_181	0.654	0.301	0.15453
BW746_181	0.389	0.274	0.08367
BW746_181	0.283	0.186	0.0413208
BW746_181	0.486	0.221	0.0843137
BW746_181	0.593	0.318	0.148031
BW746_181	0.577	0.305	0.138148
BW746_181	0.362	0.186	0.0528556
BW746_181	0.461	0.27	0.097709
BW746_181	0.522	0.336	0.137683
BW746_181	0.618	0.276	0.133896
BW746_181	0.452	0.293	0.103962
BW746_181	0.338	0.221	0.0586379
BW746_181	0.399	0.231	0.0723527
BW746_181	0.601	0.23	0.108511
BW746_181	0.477	0.257	0.0962324
BW746_181	0.56	0.296	0.130122
BW746_181	0.469	0.274	0.100877
BW746_181	0.487	0.172	0.0657547
BW746_181	0.567	0.365	0.16246
BW746_181	0.506	0.249	0.0989053
BW746_181	0.703	0.274	0.151208
BW746_181	0.478	0.328	0.123075
BW746_181	0.551	0.319	0.137979
BW746_181	0.672	0.336	0.177247
BW746_181	0.535	0.39	0.16379
BW746_181	0.672	0.442	0.233164
BW746_181	0.823	0.328	0.211906
BW746_181	0.469	0.309	0.113763
BW746_181	0.522	0.31	0.127029
BW746_181	0.461	0.328	0.118698
BW746_181	0.389	0.31	0.0946632
BW746_181	0.655	0.301	0.154767
BW746_181	0.509	0.314	0.125463
BW746_181	0.361	0.27	0.0765139
BW746_181	0.362	0.115	0.0326796
BW746_181	0.266	0.178	0.0371682
BW746_181	0.303	0.198	0.0470953
BW746_181	0.654	0.239	0.1227
BW746_181	0.628	0.309	0.152331
BW746_181	0.553	0.323	0.140216
BW746_181	0.38	0.266	0.0793478
BW746_181	0.38	0.222	0.0662226
BW746_181	0.491	0.219	0.0844103
BW746_181	0.601	0.265	0.125023
BW746_181	0.372	0.25	0.073005
BW746_181	0.378	0.299	0.0887223
BW746_181	0.407	0.268	0.0856247
BW746_181	0.345	0.221	0.0598523
BW746_181	0.487	0.186	0.0711069
BW746_181	0.522	0.284	0.116375
Henley_198	0.578	0.273	0.123868
Henley_198	0.502	0.273	0.107581
Henley_198	0.537	0.251	0.105808
Henley_198	0.401	0.287	0.0903433
Henley_198	0.46	0.306	0.110497
Henley_198	0.536	0.308	0.129594
Henley_198	0.382	0.287	0.0860627
Henley_198	0.441	0.292	0.101086
Henley_198	0.393	0.265	0.0817538
Henley_198	0.479	0.268	0.100772
Henley_198	0.612	0.327	0.157097
Henley_198	0.729	0.329	0.188275
Henley_198	0.537	0.211	0.088946
Henley_198	0.559	0.251	0.110143
Henley_198	0.634	0.251	0.12492
Henley_198	0.572	0.305	0.136951
Henley_198	0.535	0.248	0.104154
Henley_198	0.462	0.273	0.0990089
Henley_198	0.592	0.232	0.107815
Henley_198	0.574	0.267	0.120308
Henley_198	0.507	0.26	0.103479
Henley_198	0.477	0.22	0.0823779
Henley_198	0.479	0.26	0.0977639
Henley_198	0.444	0.213	0.074239
Henley_198	0.46	0.245	0.0884695
Henley_198	0.392	0.242	0.0744682
Henley_198	0.506	0.239	0.0949332
Henley_198	0.336	0.192	0.0506419
Henley_198	0.429	0.221	0.0744251
Henley_198	0.336	0.251	0.0662038
Henley_198	0.354	0.201	0.0558559
Henley_198	0.345	0.26	0.0704145
Henley_198	0.496	0.335	0.130436
Henley_198	0.443	0.248	0.0862432
Henley_198	0.451	0.236	0.0835523
Henley_198	0.565	0.27	0.119752
Henley_198	0.669	0.248	0.130241
Henley_198	0.479	0.232	0.0872355
Henley_198	0.51	0.227	0.0908795
Henley_198	0.516	0.23	0.0931638
Henley_198	0.445	0.273	0.0953657
Henley_198	0.498	0.273	0.106724
Henley_198	0.669	0.278	0.145996
Henley_198	0.505	0.273	0.108224
Henley_198	0.543	0.32	0.136402
Henley_198	0.696	0.32	0.174835
Henley_198	0.554	0.287	0.124813
Henley_198	0.578	0.346	0.156991
Henley_198	0.536	0.289	0.1216
Henley_198	0.746	0.308	0.180368
Henley_198	0.535	0.327	0.137332
Henley_198	0.613	0.27	0.129925
Henley_198	0.521	0.289	0.118197
Henley_198	0.499	0.251	0.0983205
Henley_198	0.535	0.287	0.120533
Henley_198	0.575	0.333	0.150308
Henley_198	0.458	0.23	0.0826919
Henley_198	0.578	0.195	0.0884773
Henley_198	0.54	0.255	0.108094
Henley_198	0.634	0.251	0.12492
Bowman	0.55	0.321	0.138592
Bowman	0.506	0.315	0.125121
Bowman	0.587	0.284	0.130866
Bowman	0.56	0.213	0.0936348
Bowman	0.487	0.257	0.0982498
Bowman	0.541	0.239	0.1015
Bowman	0.57	0.294	0.13155
Bowman	0.367	0.22	0.0633809
Bowman	0.442	0.261	0.0905592
Bowman	0.679	0.331	0.176428
Bowman	0.615	0.248	0.119728
Bowman	0.633	0.275	0.136649
Bowman	0.486	0.277	0.105678
Bowman	0.422	0.248	0.082155
Bowman	0.48	0.232	0.0874176
Bowman	0.532	0.268	0.111922
Bowman	0.293	0.238	0.0547412
Bowman	0.514	0.22	0.0887678
Bowman	0.45	0.229	0.0808943
Bowman	0.66	0.321	0.16631
Bowman	0.44	0.294	0.101548
Bowman	0.651	0.33	0.168642
Bowman	0.596	0.312	0.145972
Bowman	0.459	0.229	0.0825121
Bowman	0.431	0.275	0.0930421
Bowman	0.367	0.266	0.0766333
Bowman	0.697	0.441	0.241291
Bowman	0.643	0.275	0.138808
Bowman	0.661	0.22	0.114155
Bowman	0.624	0.321	0.157239
Bowman	0.551	0.293	0.126733
Bowman	0.422	0.275	0.0910993
Bowman	0.66	0.425	0.220193
Bowman	0.517	0.299	0.121348
Bowman	0.442	0.259	0.0898652
Bowman	0.532	0.276	0.115263
Bowman	0.517	0.263	0.106737
Bowman	0.734	0.33	0.190143
Bowman	0.442	0.221	0.0766804
Bowman	0.849	0.387	0.257922
Bowman	0.464	0.285	0.103808
Bowman	0.663	0.429	0.223275
Bowman	0.697	0.33	0.180558
Bowman	0.532	0.349	0.145749
Bowman	0.661	0.296	0.15359
Bowman	0.587	0.404	0.186161
Bowman	0.624	0.312	0.15283
Bowman	0.569	0.331	0.147846
Bowman	0.715	0.349	0.195885
Bowman	0.756	0.369	0.218987
Bowman	0.825	0.478	0.309565
Bowman	0.679	0.312	0.166301
Bowman	0.882	0.441	0.305335
Bowman	0.679	0.276	0.147112
Bowman	0.849	0.619	0.412542
Bowman	0.425	0.522	0.174152
Bowman	0.628	0.428	0.210995
Bowman	0.77	0.275	0.166224
Bowman	0.679	0.294	0.156706
Bowman	0.706	0.335	0.18566

## Sheet: Supplementary Figure 6
plant	family	pcr	score		Rph 3 transgenes	sowing 13.01.21						k= klein (small)
1	Estate	+	0									w= white
2	Estate	+	0.5									Y= yellow
3	Estate	+	0.2									? = brown leaf ends, infection?
4	Estate	+	0.2			29.01.2021	inoculation	scoring		plant.no.		s = stripes
5	Estate	+	0.2		lines	number of plants	with 16-3			1	2	3	4		5	6	7	8		9	10	11	12	comments	vector +	vector -	segregation
6	Estate	+	0.2		Estate	12	03.02.2021	15.02.2021		0	0	0	0		0C	0C	0C	0C		0C	0C	0C	0C	all resistent
7	Estate	+	0.1						Vector	-	-	-	-		-	-	-	-		-	-	-	-
8	Estate	+	0						Rph3	+	+	+	+		+	+	+	+		+	+	+	+
9	Estate	+	0.01
10	Estate	+	0.01
11	Estate	+	0.01
12	Estate	+	0.01
1	Bowman	-	2.75
2	Bowman	-	2.75
3	Bowman	-	2.5
4	Bowman	-	2.5		Bowmann	10	03.02.2021	15.02.2021		2+	2+	2+	2+		-	2+	2+	-		2-	2-	2-	2-	all susceptible
5	Bowman	-	3						Vector	-	-	-	-		-	-	-	-		-	-	-	-	weak unspecific bands
6	Bowman	-	2.5						Rph3	-	-	-	-			-	-			-	-	-	-
7	Bowman	-	2.5
8	Bowman	-	2.75
9	Bowman	-	3.25
10	Bowman	-	2.75
1	BW746	+	0.01
2	BW746	+	0.01
3	BW746	+	0.01
4	BW746	+	0.01		BW746	12	03.02.2021	15.02.2021		0	0	0	0		0	0C	0	0		0C	0C	0C	0C	all resistent
5	BW746	+	0						Vector	-	-	-	-		-	-	-	-		-	-	-	-	weak unspecific bands
6	BW746	+	0						Rph3	+	+	+	+		+	+	+	+		+	+	+	+
7	BW746	+	0
8	BW746	+	0
9	BW746	+	0
10	BW746	+	0.25
11	BW746	+	0.1
12	BW746	+	0.25
1	Golden Promise	-	3.25
2	Golden Promise	-	3		Golden Promise	10	03.02.2021	15.02.2021		2+	2+	-	-		2+	2+	2+	2+		2+	2+	2+	2+	all susceptible
3	Golden Promise	-	3.5						Vector	-	-	-	-		-	-	-	-		-	-	-	-
4	Golden Promise	-	3						Rph3	-	-				-	-	-	-		-	-	-	-
5	Golden Promise	-	2.75
6	Golden Promise	-	3
7	Golden Promise	-	2.75
8	Golden Promise	-	3
9	Golden Promise	-	3
10	Golden Promise	-	2.75
1	BG_925_E02	-	3
2	BG_925_E02	+	0.01		BG_925_E2	10	03.02.2021	15.02.2021		2+	-	0C	0C		-	2+	0	2+		0	0	0C	0C	7 resistent : 3 susceptible	0	11	???	truncated T-DNA with missing HPT part?
3	BG_925_E02	+	0.01						Vector	-	-	-	-			-	-	-		-	-	-	-
4	BG_925_E02	-	3.5						Rph3	-		+	+			-	+	-		+	+	+	+	segregating
5	BG_925_E02	+	0.01
6	BG_925_E02	-	2.75
7	BG_925_E02	+	0
8	BG_925_E02	+	0
9	BG_925_E02	+	0.01
10	BG_925_E02	+	0
1	BG_925_E08	+	0.01
2	BG_925_E08	+	0.01		BG_925_E4	12	03.02.2021	15.02.2021		2+	2+	2+	2+		2+	2+	2+	2+		dead (w)	2+	2+	2+	all susceptible (scoring)	5	7	1:1	we found in other sets of transgenic progeny as well
3	BG_925_E08	+	0.01						Vector	+	-	-	-		-	+	-	-		+	+	+	-					might be truncated T-DNA with missing Rph3 part
4	BG_925_E08	+	0.01						Rph3	+	-	-	-		-	+	-	-		-	+	+	-
5	BG_925_E08	+	0.01					Rph3 new D N A		-						-					-	(+)		(1 plants with PCR (+)
6	BG_925_E08	+	0.01
7	BG_925_E08	+	0.01
8	BG_925_E08	+	0.01
9	BG_925_E08	+	0.01
10	BG_925_E08	+	0.01
11	BG_925_E08	+	0.01
12	BG_925_E08	+	0.01
1	BG_925_E10	+	0.01		BG_925_E6	10	03.02.2021	15.02.2021		0C	0C	0C	to small (k)		0C	-	-	0C		2+	2+	to small (k)	2+	5 resistent : 3 susceptible	7	3	3:1	Chi-square test will be still okay
2	BG_925_E10	+	0.1						Vector	+	+	+	+		+			+		-	-	+	-
3	BG_925_E10	+	0.1						Rph3	+	+	+	+		+			+		-	-	+	-	segregating
4	BG_925_E10	+	0.01
5	BG_925_E10	-	2.75
6	BG_925_E10	+	0.1
7	BG_925_E10	+	0.01
8	BG_925_E10	+	0.1
9	BG_925_E10	+	0
10	BG_925_E10	-	3
11	BG_925_E10	-	3.25		BG_925_E8	12	03.02.2021	15.02.2021		0N	0	0C	0N		0N	0N	0N	0N		0N	0	0N	0	all resistent	10	2	3:1	could be 2 copies with truncated 2nd copy
12	BG_925_E10	+	0.01						Vector	+	-	+	+		+	+	+	+		+	-	+	+
1	BG_925_E13	-	3.5						Rph3	+	+	+	+		+	+	+	+		+	+	+	+
2	BG_925_E13	-	3
3	BG_925_E13	-	2.75
4	BG_925_E13	-	3
5	BG_925_E13	-	2.75
6	BG_925_E13	-	2.75
7	BG_925_E13	-	3
8	BG_925_E13	-	3
9	BG_925_E13	-	3		BG_925_E10	12	03.02.2021	15.02.2021		0	0C	0C	0C		2+	0C	0	0C		0	2+	2+	0	9 resistent : 3 susceptible	9	3	3:1	perfect Mendel
10	BG_925_E13	+	0.01						Vector	+	+	+	+		-	+	+	+		+	-	-	+
1	BG_925_E17	-	3						Rph3	+	+	+	+		-	+	+	+		+	-	-	(+)	segregating
2	BG_925_E17	-	2.75
3	BG_925_E17	-	2.75
4	BG_925_E17	-	2.75
5	BG_925_E17	-	2.5
6	BG_925_E17	-	2.5
7	BG_925_E17	-	2.5
8	BG_925_E17	-	2.75
9	BG_925_E17	-	2.5		BG_925_E12	11	03.02.2021	15.02.2021		2+	2+	2+	2+		2+	2+	2-	2+		2+	-	2+	2+	all susceptible	0	12		Putative escape from transformation
10	BG_925_E17	-	2.75						Vector	-	-	-	-		-	-	-	-		-	-	-	-
11	BG_925_E17	-	3						Rph3	-	-	-	-		-	-	-	-		-		-	-
12	BG_925_E17	-	3
1	BG_925_E18	+	0.01
2	BG_925_E18	+	0.01
3	BG_925_E18	+	0.1
4	BG_925_E18	-	2.5
5	BG_925_E18	-	2.75
6	BG_925_E18	+	0.1
7	BG_925_E18	+	0.01		BG_925_E13	11	03.02.2021	15.02.2021		2+	2+	2+	2+		-	2+	2+	2+		2+	2+	0C	to small (k)	1 resistent : 9 susceptible	1	11	?	maybe another escape from transformation with one false-positive PCR
8	BG_925_E18	+	0.01						Vector	-	-	-	-		-	-	-	-		-	-	+	-
9	BG_925_E18	+	0.01						Rph3	-	-	-	-			-	-	-		-	-	+	-	segregating
10	BG_925_E18	+	0.01
1	BG_925_E19	+	0.01
2	BG_925_E19	+	0.01
3	BG_925_E19	+	0.01
4	BG_925_E19	-	3.25
5	BG_925_E19	+	0.01
6	BG_925_E19	+	0.01
7	BG_925_E19	+	0.01		BG_925_E15	12	03.02.2021	15.02.2021		0C	0C (k)	0C	0C		0C	2+	2+	0C		0C	0C	0C	0C	10 resistent): 2 susceptible (scoring ; PCR 1x +)	12	0	15:1	2-transgene loci plant, maybe one copy is not sufficient to confer resistance
8	BG_925_E19	+	0.01						Vector	+	+	+	+		+	+	+	+		+	+	+	+
9	BG_925_E19	+	0.01						Rph3	+	+	+	+		+	+	(+)	+		+	+	+	+	segregating
10	BG_925_E19	+	0.01
11	BG_925_E19	+	0.01
12	BG_925_E19	+	0.01
1	BG_925_E20	-	3
2	BG_925_E20	-	3
3	BG_925_E20	-	3
4	BG_925_E20	-	2.75
5	BG_925_E20	-	2.75		BG_925_E17	12	03.02.2021	15.02.2021		2+	2+	2+	2+		2-	2-	2+	2-		2+	2+	2+	2+	all susceptible	0	12	?	Escape?
6	BG_925_E20	-	3						Vector	-	-	-	-		-	-	-	-		-	-	-	-
7	BG_925_E20	-	2.75						Rph3	-	-	-	-		-	-	-	-		-	-	-	-
8	BG_925_E20	-	3
9	BG_925_E20	-	3.25
10	BG_925_E20	-	3
11	BG_925_E20	-	3
12	BG_925_E20	-	3
1	BG_925_E21	+	0.01
2	BG_925_E21	+	0.01
3	BG_925_E21	+	0.01		BG_925_E18	11	03.02.2021	15.02.2021		0	0 (s)	0C	-		2+	2+	0	dead (w)		0 (s)	0	0	0	8 resistent : 2 susceptible	9	3	3:1	OK
4	BG_925_E21	+	0.01						Vector	+	+	+	-		-	-	+	+		+	+	+	+
5	BG_925_E21	-	3						Rph3	+	+	+			-	-	+	+		+	+	+	+	segregating
6	BG_925_E21	+	0.01
7	BG_925_E21	+	0.01
8	BG_925_E21	+	0.01
9	BG_925_E21	+	0.01
10	BG_925_E21	+	0.01
11	BG_925_E21	+	0.01
12	BG_925_E21	-	3.5
13	BG_925_E21	+	0.01		BG_925_E19	12	03.02.2021	15.02.2021		0C	0C (?)	0C	2+		0C (?)	0C (?)	0C	0C (?)		0C (?)	0C (?)	0C (?)	0C (?)	11 resistent : 1 susceptible	11	1	15:1	2-transgene loci
1	BG_925_E22	-	3.25						Vector	+	+	+	-		+	+	+	+		+	+	+	+
2	BG_925_E22	-	2.75						Rph3	+	+	+	-		+	+	+	+		+	+	+	+	segregating
3	BG_925_E22	-	3
4	BG_925_E22	-	2.75
5	BG_925_E22	-	3
6	BG_925_E22	-	3.25
7	BG_925_E22	+	0.01
8	BG_925_E22	+	0.01
9	BG_925_E22	-	3.25
10	BG_925_E22	+	0.01		BG_925_E20	12	03.02.2021	15.02.2021		2+	2+	2+	2+		2+	2+	2+	2+		2+	2+	2+	2+	all susceptible	0	12	?	Escape?
1	BG_925_E23	+	0.01						Vector	-	-	-	-		-	-	-	-		-	-	-	-
2	BG_925_E23	+	0.01						Rph3	-	-	-	-		-	-	-	-		-	-	-	-
3	BG_925_E23	+	0.01
4	BG_925_E23	-	3.25
5	BG_925_E23	+	0.01
6	BG_925_E23	+	0.01
7	BG_925_E23	+	0.01
8	BG_925_E23	+	0.01
9	BG_925_E23	+	0.1
10	BG_925_E23	-	2.75		BG_925_E21	13 (1 well 2 plants)	03.02.2021	15.02.2021		0C	0C	0C	0C		2+ (s)	0C	0C	0C		0C	0C (2 Plants)	2+	0C	10 resistent : 2 susceptible	10	2	3:1	OK
11	BG_925_E23	+	0.1						Vector	+	+	+	+		-	+	+	+		+	+	-	+
12	BG_925_E23	-	2.75						Rph3	+	+	+	+		-	+	+	+		+	+	-	+	segregating
1	BG_925_E24	+	0.01
2	BG_925_E24	+	0.01
3	BG_925_E24	+	0.01
4	BG_925_E24	+	0.01
5	BG_925_E24	+	0.01
6	BG_925_E24	+	0.01
7	BG_925_E24	+	0.01
8	BG_925_E24	+	0.01		BG_925_E22	12	03.02.2021	15.02.2021		2+	2+	2-	2+		2+	dead (Y)	2+	dead (Y)		0C (?)	0C (?)	2+	0C (?)	3 resistent : 7 susceptible	4	8	1:2	We have similar results in other projects as well
9	BG_925_E24	+	0.01						Vector	-	-	-	-		-	+	-	-		+	+	-	+
10	BG_925_E24	+	0.1						Rph3	-	-	-	-		-	+	-	-		+	+	-	+	segregating
11	BG_925_E24	+	0.01
1	BG_925_E25	+	0.01
2	BG_925_E25	-	3
3	BG_925_E25	-	2.75
4	BG_925_E25	-	2.5
5	BG_925_E25	+	0.01
6	BG_925_E25	+	0.01
7	BG_925_E25	+	0.01		BG_925_E23	12	03.02.2021	15.02.2021		0C	0C	0C	2-		0C	0C	0C	0C (k)		0C	2-	0C	2-	9 resistent : 3 susceptible	9	3	3:1	OK
8	BG_925_E25	-	3						Vector	+	+	+	-		+	+	+	+		+	-	+	-
9	BG_925_E25	+	0.01						Rph3	+	+	+	-		+	+	( +)	+		+	-	+	-	segregating
10	BG_925_E25	-	3
11	BG_925_E25	-	3.25
12	BG_925_E26	-	3
1	BG_925_E26	-	3.25
2	BG_925_E26	+	0.01
3	BG_925_E26	+	0.01
4	BG_925_E26	+	0.01
5	BG_925_E26	-	3.25		BG_925_E24	12	03.02.2021	15.02.2021		0C	0C	0C	0		0C	0C	dead (k)	0		0	0N	0C	0	all resistent	12	0	15:1	2-transgene loci
6	BG_925_E26	-	3						Vector	+	+	+	+		+	+	+	+		+	+	+	+
7	BG_925_E26	+	0.01						Rph3	+	+	+	+		+	+	+	+		+	+	+	+
8	BG_925_E26	+	0.1
9	BG_925_E26	-	3.25
10	BG_925_E26	-	2.75
11	BG_925_E26	-	2.75
1	BG_925_E27	-	3
2	BG_925_E27	-	2.5
3	BG_925_E27	-	2.75
4	BG_925_E27	-	3		BG_925_E25	12	03.02.2021	15.02.2021		0C (?)	2+	2+	2+		0C (?)	0C (?)	0C (?)	2+		0C (?)	2+	2+	2+	5 resistent : 7 susceptible	5	7	1:1.4	can happen
5	BG_925_E27	-	3						Vector	+	-	-	-		+	+	+	-		+	-	-	-
6	BG_925_E27	-	2.75						Rph3	+	-	-	-		+	+	+	-		+	-	-	-	segregating
7	BG_925_E27	-	2.75
8	BG_925_E27	-	2.5
9	BG_925_E27	+	0.01
10	BG_925_E27	-	3.25
1	BG_925_E28	+	0.01
2	BG_925_E28	+	0.01
3	BG_925_E28	-	3.25
4	BG_925_E28	-	3.25		BG_925_E26	11	03.02.2021	15.02.2021		2+ (k)	0C	0C (?)	0C		2-	-	2+	0C		0C	2+	2+	2+	5 resistent : 6 susceptible	5	7	1:1.4	see above
5	BG_925_E28	+	0.01						Vector	-	+	+	+		-	-	-	+		+	-	-	-
6	BG_925_E28	+	0.01						Rph3	-	+	+	+		-		-	+		+	-	-	-	segregating
7	BG_925_E28	+	0.01
8	BG_925_E28	+	0.1
9	BG_925_E28	+	0.01
					BG_925_E27	10	03.02.2021	15.02.2021		2+	2+	2+	-		2+	2+	2+	2+		-	2-	0N	2+	1 resistent : 9 susceptible	1	11	?	strange
									Vector	-	-	-	-		-	-	-	-		-	-	+	-
									Rph3	-	-	-			-	-	-	-			-	+	-	segregating
					BG_925_E28	9	03.02.2021	15.02.2021		0C	0C	2+	2+		0C	0C	0C	0C (?)		0C (?)	-	-	-	7 resistent : 2 susceptible	7	2	3:1	OK
									Vector	+	+	-	-		+	+	+	+		+
									Rph3	+	+	-	-		+	+	+	+		+				segregating
					Großklappige Pl1	2+/2+/2+
					Großklappige Pl2	2+/-/2+
					Großklappige Pl3	2+/2+/2+/2+
					Großklappige Pl4	2+/2+/2+/2+
					Großklappige Pl5	2+/2+/2+
					Rph3 PCR
					Pl 1 control						Pl 2 control						Pl 3 control
					GP	-					GP	-					GP	-
					Estate	+					Estate	-					Estate	+
					tdW	OK					tdw	OK					tdw	OK
												with D N A 1:10 diluted
												with undiluted D NA
					Wdh control
					GP	-
					Estate	+
					tdW	OK
					Wiederholung	new isolated D N A
					Wdh control						with D N A diluted 25ng/µl
					GP	-
					Estate	+
					tdW	OK
					Vector PCR
					plate1							plate3						plate2
					Wiederholung einiger Proben

## Sheet: Supplementary Figure 7
Inoculation with rust
hpi	Sample	Target	Cq		Sample	Target	Cq
0	T0.1	ADPRF	15.8373		T0.1	Rph3	N/A
0	T0.2	ADPRF	16.3579		T0.2	Rph3	N/A
0	T0.3	ADPRF	16.5314		T0.3	Rph3	34.3797
1.5	T1.1	ADPRF	15.6378		T1.1	Rph3	N/A
1.5	T1.2	ADPRF	14.8926		T1.2	Rph3	N/A
1.5	T1.3	ADPRF	16.0235		T1.3	Rph3	N/A
3	T2.1	ADPRF	14.7586		T2.1	Rph3	N/A
3	T2.2	ADPRF	15.9727		T2.2	Rph3	N/A
3	T2.3	ADPRF	14.3696		T2.3	Rph3	N/A
6	T3.2	ADPRF	16.4897		T3.2	Rph3	35.4333
6	T3.2	ADPRF	16.5233		T3.2	Rph3	43.6891
6	T3.3	ADPRF	16.342		T3.3	Rph3	34.8484
24	T5.1	ADPRF	15.2706		T5.1	Rph3	33.8456
24	T5.2	ADPRF	16.0049		T5.2	Rph3	34.8466
24	T5.3	ADPRF	16.0156		T5.3	Rph3	36.0837
48	T7.1	ADPRF	15.8157		T7.1	Rph3	32.2888
48	T7.2	ADPRF	15.6409		T7.2	Rph3	31.9853
48	T7.3	ADPRF	15.9906		T7.3	Rph3	32.5923
72	T9.1	ADPRF	16.0367		T9.1	Rph3	31.0171
72	T9.2	ADPRF	15.6807		T9.2	Rph3	30.0848
72	T9.3	ADPRF	15.2111		T9.3	Rph3	29.9753
120	T13.1	ADPRF	15.7378		T13.1	Rph3	29.3328
120	T13.2	ADPRF	15.4469		T13.2	Rph3	30.6784
120	T13.3	ADPRF	15.8594		T13.3	Rph3	32.0099
144	T15.1	ADPRF	14.9574		T15.1	Rph3	30.183
144	T15.2	ADPRF	14.9938		T15.2	Rph3	27.7477
144	T15.3	ADPRF	15.3261		T15.3	Rph3	28.2688
192	T19.1	ADPRF	15.6411		T19.1	Rph3	27.2134
192	T19.2	ADPRF	15.2275		T19.2	Rph3	26.7559
192	T19.3	ADPRF	15.6876		T19.3	Rph3	26.4809
240	T23.1	ADPRF	15.5057		T23.1	Rph3	26.5484
240	T23.2	ADPRF	15.7432		T23.2	Rph3	25.9879
240	T23.3	ADPRF	15.6204		T23.3	Rph3	26.2206
Inoculation with oil
hpi	Sample	Target	Cq		Sample	Target	Cq
0	T0.1	ADPRF	14.8319		T0.1	Rph3	N/A
0	T0.2	ADPRF	15.9841		T0.2	Rph3	N/A
0	T0.3	ADPRF	16.2193		T0.3	Rph3	N/A
1.5	T1.1	ADPRF	14.9945		T1.1	Rph3	N/A
1.5	T1.2	ADPRF	15.2443		T1.2	Rph3	N/A
1.5	T1.3	ADPRF	16.0667		T1.3	Rph3	N/A
3	T2.1	ADPRF	14.2587		T2.1	Rph3	N/A
3	T2.2	ADPRF	14.8977		T2.2	Rph3	N/A
3	T2.3	ADPRF	16.3096		T2.3	Rph3	N/A
6	T3.1	ADPRF	15.7494		T3.1	Rph3	35.2862
6	T3.2	ADPRF	16.3611		T3.2	Rph3	35.2862
6	T3.3	ADPRF	15.8217		T3.3	Rph3	35.2862
24	T5.1	ADPRF	14.9907		T5.1	Rph3	39.2253
24	T5.2	ADPRF	15.375		T5.2	Rph3	37.3373
24	T5.3	ADPRF	14.6127		T5.3	Rph3	35.4493
48	T7.1	ADPRF	16.0849		T7.1	Rph3	35.1632
48	T7.2	ADPRF	16.4312		T7.2	Rph3	34.2296
48	T7.3	ADPRF	15.4562		T7.3	Rph3	34.7587
72	T9.1	ADPRF	15.2083		T9.1	Rph3	33.8853
72	T9.2	ADPRF	15.3024		T9.2	Rph3	34.4362
72	T9.3	ADPRF	15.3564		T9.3	Rph3	34.1607
120	T13.1	ADPRF	15.295		T13.1	Rph3	34.6425
120	T13.2	ADPRF	15.0082		T13.2	Rph3	33.6432
120	T13.3	ADPRF	14.5431		T13.3	Rph3	34.6001
144	T15.1	ADPRF	14.2927		T15.1	Rph3	38.9965
144	T15.2	ADPRF	14.2131		T15.2	Rph3	35.203
144	T15.3	ADPRF	14.9782		T15.3	Rph3	42.79
192	T19.1	ADPRF	15.4611		T19.1	Rph3	34.866
192	T19.2	ADPRF	14.8693		T19.2	Rph3	40.2759
192	T19.3	ADPRF	15.2306		T19.3	Rph3	33.7198
240	T23.1	ADPRF	16.2613		T23.1	Rph3	38.8224
240	T23.2	ADPRF	16.3517		T23.2	Rph3	38.9865
240	T23.3	ADPRF	16.4906		T23.3	Rph3	38.8547

## Sheet: Supplementary Figure 8
Inoculated tips				Inoculated bases
Sample	Target	Cq		Sample	Target	Cq
leaf base - 10D	ADPRF	13.1272		leaf base - 10DPI	ADPRF	18.6675
leaf base - 10D	ADPRF	13.4793		leaf base - 10DPI	ADPRF	19.6887
leaf base - 10D	ADPRF	13.3178		leaf base - 10DPI	ADPRF	18.5925
leaf base - 2D	ADPRF	14.4127		leaf base - 2DPI	ADPRF	19.4608
leaf base - 2D	ADPRF	14.0891		leaf base - 2DPI	ADPRF	19
leaf base - 2D	ADPRF	14.375		leaf base - 2DPI	ADPRF	19.25
leaf tip - 10D	ADPRF	14.8719		leaf tip - 10DPI	ADPRF	22.5151
leaf tip - 10D	ADPRF	14.4785		leaf tip - 10DPI	ADPRF	18.3938
leaf tip - 10D	ADPRF	14.6386		leaf tip - 10DPI	ADPRF	18.602
leaf tip - 2D	ADPRF	14.0394		leaf tip - 2DPI	ADPRF	20.0335
leaf tip - 2D	ADPRF	13.7845		leaf tip - 2DPI	ADPRF	18.9852
leaf tip - 2D	ADPRF	13.8252		leaf tip - 2DPI	ADPRF	20.0246
leaf base - 10D	Rph3	26.7522		leaf base - 10DPI	Rph3	24.4307
leaf base - 10D	Rph3	28.7682		leaf base - 10DPI	Rph3	25.2598
leaf base - 10D	Rph3	28.6962		leaf base - 10DPI	Rph3	24.2811
leaf base - 2D	Rph3	27.2349		leaf base - 2DPI	Rph3	27.2531
leaf base - 2D	Rph3	28.1183		leaf base - 2DPI	Rph3	27.71
leaf base - 2D	Rph3	28.5298		leaf base - 2DPI	Rph3	27.51
leaf tip - 10D	Rph3	23.8592		leaf tip - 10DPI	Rph3	28.5405
leaf tip - 10D	Rph3	23.7845		leaf tip - 10DPI	Rph3	31.0578
leaf tip - 10D	Rph3	23.0203		leaf tip - 10DPI	Rph3	30.0696
leaf tip - 2D	Rph3	26.174		leaf tip - 2DPI	Rph3	32.3089
leaf tip - 2D	Rph3	26.4016		leaf tip - 2DPI	Rph3	31.5888
leaf tip - 2D	Rph3	26.185		leaf tip - 2DPI	Rph3	30.4761

## Sheet: Supplementary Figure 9
RT-qPCR at 2 dpi				RT-qPCR at 10 dpi					plate 1	12.11.2021		15.11.2021		plate 2	12.11.2021		15.11.2021
										(10dpi)		(13dpi)			(10dpi)		(13dpi)
Sample	Target	Cq		Sample	Target	Cq				first symptoms visible					first symptoms visible
E25_1	Rph3	24.45		E25_1	Rph3	22.29				Chlorophyll disorder					Chlorophyll disorder
E25_2	Rph3	36.69		E25_2	Rph3	36.8				but no pustules yet					but no pustules yet
E25_3	Rph3	22.01		E25_3	Rph3	21.31			sample	score		score		sample	score		score
E25_4	Rph3	33.67		E25_4	Rph3	33			Estate_1	0c		2-		Estate_11	0-2		2+
E25_5	Rph3	36.37		E25_5	Rph3	35.43			Estate_2	0c		2-		Estate_12	0c		3
E25_6	Rph3	40.62		E25_6	Rph3	36.99			Estate_3	0c		2+		Estate_13	0c		2+
E25_7	Rph3	38.59		E25_7	Rph3	36.43			Estate_4	0-2		2+		Estate_14	0c		2+
E25_8	Rph3	22.57		E25_8	Rph3	22.02			Estate_5	0c		2+		Estate_15	0c		2+
E25_9	Rph3	22.73		E25_9	Rph3	21.08			Estate_6	0c		2+		Estate_16	0c		2+
E25_10	Rph3	36.72		E25_10	Rph3	34.77			Estate_7	0-2		2+		Estate_17	0c		2+
E25_11	Rph3	39.25		E25_11	Rph3	N/A			Estate_8	0-2		2+		Estate_18	0c		2+
E25_12	Rph3	37.5		E25_12	Rph3	41.73			Estate_9	0		0		Estate_19	0c		0-2
E25_13	Rph3	37.11		E25_13	Rph3	39.14			Estate_10	0c		2+		Estate_20	0c		0-2
E25_14	Rph3	37.42		E25_14	Rph3	N/A			Gol. Promise_1	0c		2-		Gol. Promise_11	2+		3
E25_15	Rph3	21.1		E25_15	Rph3	21.88			Gol. Promise_2	1		2+		Gol. Promise_12	0 (small plant)		2+
E25_16	Rph3	22.29		E25_16	Rph3	22.13			Gol. Promise_3	1		2+		Gol. Promise_13	2+		3
E25_17	Rph3	21.81		E25_17	Rph3	19.01			Gol. Promise_4	2-		3		Gol. Promise_14	0-2		0-2
E25_18	Rph3	22.26		E25_18	Rph3	21.03			Gol. Promise_5	2+		3		Gol. Promise_15	2-		3
E25_19	Rph3	22.72		E25_19	Rph3	21.35			Gol. Promise_6	0-2		2+		Gol. Promise_16	0-2		2+
E25_20	Rph3	32.67		E25_20	Rph3	33.96			Großklappige	0-2		3		Großklappige	0-2		3
E02_1	Rph3	23.13		E02_1	Rph3	22.5			Großklappige	0-2		3		Großklappige	0-2		3
E02_2	Rph3	24.85		E02_2	Rph3	25.86			Großklappige	0-2		3		Großklappige	0-2		3
E02_3	Rph3	23		E02_3	Rph3	23.09			Großklappige	0-2		3		Großklappige	0-2		3
E02_4	Rph3	24.19		E02_4	Rph3	24.04			Gol. Promise_7	0-2		2-		Gol. Promise_17	2+		3
E02_5	Rph3	34.89		E02_5	Rph3	34.72			Gol. Promise_8	2-		3		Gol. Promise_18	0-2		0-2
E02_6	Rph3	24.43		E02_6	Rph3	24.27			Gol. Promise_9	2-		3		Gol. Promise_19	0-2		2+
E02_7	Rph3	24.82		E02_7	Rph3	24.53			Gol. Promise_10	0-2		2+		Gol. Promise_20	2-		2+
E02_8	Rph3	25.02		E02_8	Rph3	25.75			E25_1	0		0		E25_11	2-		3
E02_9	Rph3	25.11		E02_9	Rph3	25.04			E25_2	0-2		2+		E25_12	2-		3
E02_10	Rph3	35.94		E02_10	Rph3	N/A			E25_3	dry leaf		dry leaf		E25_13	2-		2+
E02_11	Rph3	24.99		E02_11	Rph3	25.48			E25_4	2-		2+		E25_14	0-2		0-2
E02_12	Rph3	23.78		E02_12	Rph3	25.47			E25_5	2-		2+		E25_15	0		0
E02_13	Rph3	33.74		E02_13	Rph3	36.51			E25_6	0		0		E25_16	0 (yellow plant)		0
E02_14	Rph3	25.08		E02_14	Rph3	24.36			E25_7	2-		3		E25_17	dry leaf		dry leaf
E02_15	Rph3	40.31		E02_15	Rph3	36.16			E25_8	0c		0		E25_18	0		0
E02_16	Rph3	24.69		E02_16	Rph3	24.56			E25_9	0		0		E25_19	0c		0-2
E02_17	Rph3	37.07		E02_17	Rph3	36.58			E25_10	0-2		2+		E25_20	2-		3
E02_18	Rph3	25.36		E02_18	Rph3	24.83			E02_1	0		0c		E02_11	0-2		2+
E02_19	Rph3	25.02		E02_19	Rph3	25.16			E02_2	0c		0c		E02_12	0		0c
E02_20	Rph3	24.86		E02_20	Rph3	25.8			E02_3	0c		0c		E02_13	0-2		2-
Estate_1	Rph3	33.5		Estate_1	Rph3	28.2			E02_4	0c		0c		E02_14	0c		0c
Estate_2	Rph3	33.79		Estate_2	Rph3	31.63			E02_5	2-		2+		E02_15	2-		3
Estate_3	Rph3	32.12		Estate_3	Rph3	28.29			E02_6	0c		2-		E02_16	0c		0c
Gol. Promise_4	Rph3	41.93		Gol. Promise_4	Rph3	N/A			E02_7	0		0-2		E02_17	2-		2+
Gol. Promise_2	Rph3	36.98		Gol. Promise_2	Rph3	36.67			E02_8	0		0		E02_18	0-2		0-2
Gol. Promise_3	Rph3	N/A		Gol. Promise_3	Rph3	38.7			E02_9	0		0c		E02_19	0c		0-2
tdW	Rph3	N/A		tdW	Rph3	N/A			E02_10	0-2		0-2		E02_20	0c		0-2
tdW	Rph3	N/A		tdW	Rph3	N/A			Großklappige	0-2		2+		Großklappige	0-2		3
E25_1	ADPRF	16.48		E25_1	ADPRF	15.04			Großklappige	0-2		3		Großklappige	0c		2+
E25_2	ADPRF	16.13		E25_2	ADPRF	14.99			Großklappige	0-2		3		Großklappige	0-2		3
E25_3	ADPRF	16.27		E25_3	ADPRF	15.87			Großklappige	2+		3		Großklappige	0c		2+
E25_4	ADPRF	15.27		E25_4	ADPRF	14.73
E25_5	ADPRF	15.46		E25_5	ADPRF	14.6
E25_6	ADPRF	15.49		E25_6	ADPRF	15.57
E25_7	ADPRF	14.63		E25_7	ADPRF	14.7
E25_8	ADPRF	15.9		E25_8	ADPRF	16.07
E25_9	ADPRF	16.17		E25_9	ADPRF	15.04
E25_10	ADPRF	15.88		E25_10	ADPRF	15.16
E25_11	ADPRF	14.97		E25_11	ADPRF	15.84
E25_12	ADPRF	15.14		E25_12	ADPRF	15.06
E25_13	ADPRF	14.74		E25_13	ADPRF	16.15
E25_14	ADPRF	15.33		E25_14	ADPRF	15.15
E25_15	ADPRF	13.95		E25_15	ADPRF	16.1
E25_16	ADPRF	15.67		E25_16	ADPRF	17.01
E25_17	ADPRF	16.04		E25_17	ADPRF	14.29
E25_18	ADPRF	15.16		E25_18	ADPRF	14.79
E25_19	ADPRF	15.95		E25_19	ADPRF	15.38
E25_20	ADPRF	15.28		E25_20	ADPRF	14.84
E02_1	ADPRF	15.2		E02_1	ADPRF	14.53
E02_2	ADPRF	14.68		E02_2	ADPRF	15.28
E02_3	ADPRF	14.81		E02_3	ADPRF	15.46
E02_4	ADPRF	15.35		E02_4	ADPRF	16.05
E02_5	ADPRF	14.95		E02_5	ADPRF	15.06			The PCR for plant E02-1 was repeated with MLOC_400 marker and positive result was observed
E02_6	ADPRF	15.62		E02_6	ADPRF	15.3
E02_7	ADPRF	15.35		E02_7	ADPRF	15.15
E02_8	ADPRF	15.62		E02_8	ADPRF	15.25
E02_9	ADPRF	15.38		E02_9	ADPRF	15.39
E02_18	ADPRF	15.19		E02_10	ADPRF	16.53
E02_11	ADPRF	15.25		E02_11	ADPRF	15.14
E02_12	ADPRF	15.12		E02_12	ADPRF	16.79			The Rph3 specific PCR was repeated for some samples, and the gel image was pasted below.
E02_13	ADPRF	15.14		E02_13	ADPRF	14.68			Estate, E02_1 and E25_1 showing band, suggesting previous PCR failure.
E02_14	ADPRF	15.47		E02_14	ADPRF	14.84			E25_06 shows no band (same result as previous PCR)
E02_15	ADPRF	15.42		E02_15	ADPRF	14.74
E02_16	ADPRF	15.13		E02_16	ADPRF	14.9
E02_17	ADPRF	15.11		E02_17	ADPRF	14.18
E02_10	ADPRF	16.05		E02_18	ADPRF	14.47
E02_19	ADPRF	15.37		E02_19	ADPRF	15.67
E02_20	ADPRF	15.63		E02_20	ADPRF	15.79
Estate_1	ADPRF	14.38		Estate_1	ADPRF	14.32
Estate_2	ADPRF	15.26		Estate_2	ADPRF	14.85
Estate_3	ADPRF	14.33		Estate_3	ADPRF	13.18
Gol. Promise_4	ADPRF	15.97		Gol. Promise_4	ADPRF	15.01
Gol. Promise_2	ADPRF	15.09		Gol. Promise_2	ADPRF	15.43
Gol. Promise_3	ADPRF	16.08		Gol. Promise_3	ADPRF	14.34
tdW	ADPRF	N/A		tdW	ADPRF	N/A
tdW	ADPRF	N/A		tdW	ADPRF	N/A

## Sheet: Supplementary Figure 10
Target	Sample	Cq			Target	Sample	Cq
ADPRF	MO2DPI	16.6155			ADPRF	BO2DPI	16.0849
ADPRF	MO2DPI	16.7264			ADPRF	BO2DPI	16.4312
ADPRF	MO2DPI	15.9135			ADPRF	BO2DPI	15.4562
ADPRF	MO4DPI	15.3776			ADPRF	BO4DPI	15.7078
ADPRF	MO4DPI	15.3661			ADPRF	BO4DPI	15.2598
ADPRF	MO4DPI	15.0336			ADPRF	BO4DPI	15.305
ADPRF	MO6DPI	15.1795			ADPRF	BO6DPI	14.2927
ADPRF	MO6DPI	15.2116			ADPRF	BO6DPI	14.2131
ADPRF	MO6DPI	15.218			ADPRF	BO6DPI	14.9782
ADPRF	MO8DPI	14.0812			ADPRF	BO8DPI	15.4611
ADPRF	MO8DPI	15.5187			ADPRF	BO8DPI	14.8693
ADPRF	MO8DPI	14.4631			ADPRF	BO8DPI	15.2306
ADPRF	MR2DPI	16.444			ADPRF	BR2DPI	14.8449
ADPRF	MR2DPI	16.5132			ADPRF	BR2DPI	14.714
ADPRF	MR2DPI	16.1767			ADPRF	BR2DPI	15.0242
ADPRF	MR4DPI	15.0576			ADPRF	BR4DPI	14.0349
ADPRF	MR4DPI	14.9131			ADPRF	BR4DPI	14.1649
ADPRF	MR4DPI	14.8008			ADPRF	BR4DPI	14.5428
ADPRF	MR6DPI	15.1079			ADPRF	BR6DPI	14.1268
ADPRF	MR6DPI	14.6068			ADPRF	BR6DPI	14.1608
ADPRF	MR6DPI	15.3292			ADPRF	BR6DPI	14.4538
ADPRF	MR8DPI	14.7609			ADPRF	BR8DPI	14.8775
ADPRF	MR8DPI	14.7542			ADPRF	BR8DPI	14.3966
ADPRF	MR8DPI	15.6945			ADPRF	BR8DPI	14.9289
Rph3 homologs	MO2DPI	26.6019			Rph3	BO2DPI	35.1632
Rph3 homologs	MO2DPI	27.3193			Rph3	BO2DPI	34.2296
Rph3 homologs	MO2DPI	28.0484			Rph3	BO2DPI	34.7587
Rph3 homologs	MO4DPI	26.7648			Rph3	BO4DPI	33.8611
Rph3 homologs	MO4DPI	26.3214			Rph3	BO4DPI	34.2134
Rph3 homologs	MO4DPI	28.0612			Rph3	BO4DPI	35.1321
Rph3 homologs	MO6DPI	27.7803			Rph3	BO6DPI	N/A
Rph3 homologs	MO6DPI	26.2889			Rph3	BO6DPI	35.203
Rph3 homologs	MO6DPI	26.2019			Rph3	BO6DPI	42.79
Rph3 homologs	MO8DPI	28.0519			Rph3	BO8DPI	34.866
Rph3 homologs	MO8DPI	27.3184			Rph3	BO8DPI	40.2759
Rph3 homologs	MO8DPI	26.7765			Rph3	BO8DPI	33.7198
Rph3 homologs	MR2DPI	26.5478			Rph3	BR2DPI	31.7851
Rph3 homologs	MR2DPI	27.552			Rph3	BR2DPI	31.4628
Rph3 homologs	MR2DPI	25.5848			Rph3	BR2DPI	32.1634
Rph3 homologs	MR4DPI	25.8426			Rph3	BR4DPI	28.1607
Rph3 homologs	MR4DPI	25.2338			Rph3	BR4DPI	31.159
Rph3 homologs	MR4DPI	28.8171			Rph3	BR4DPI	29.4203
Rph3 homologs	MR6DPI	28.1657			Rph3	BR6DPI	29.5404
Rph3 homologs	MR6DPI	26.8354			Rph3	BR6DPI	27.1293
Rph3 homologs	MR6DPI	26.2504			Rph3	BR6DPI	27.5763
Rph3 homologs	MR8DPI	26.642			Rph3	BR8DPI	26.5601
Rph3 homologs	MR8DPI	25.1236			Rph3	BR8DPI	26.1373
Rph3 homologs	MR8DPI	24.4067			Rph3	BR8DPI	25.8587
MO = Morex inoculated with Oil					BO = BW746 inoculated with Oil
MR = Morex inoculated with Rust					BR = BW746 inoculated with Rust

## Sheet: Supplementary Figure 15
	Rph3-HA						Rph3-ponceau						Rph3 overlay ladder

## Sheet: Supplementary Figure 18
Promoter	Identifier	Strand	Position
Rph3_Barke	CACTFTPPCA1	forward	1
Rph3_Barke	EBOXBNNAPA	forward	1
Rph3_Barke	MYCCONSENSUSAT	forward	1
Rph3_Barke	EBOXBNNAPA	reverse	1
Rph3_Barke	MYCCONSENSUSAT	reverse	1
Rph3_Barke	PRECONSCRHSP70A	forward	13
Rph3_Barke	CBFHV	forward	16
Rph3_Barke	-300ELEMENT	reverse	21
Rph3_Barke	DOFCOREZM	reverse	22
Rph3_Barke	PROLAMINBOXOSGLUB1	reverse	22
Rph3_Barke	WRKY71OS	forward	44
Rph3_Barke	BIHD1OS	reverse	44
Rph3_Barke	NTBBF1ARROLB	forward	57
Rph3_Barke	DOFCOREZM	reverse	58
Rph3_Barke	TAAAGSTKST1	reverse	58
Rph3_Barke	CACTFTPPCA1	forward	71
Rph3_Barke	DOFCOREZM	reverse	73
Rph3_Barke	CACTFTPPCA1	forward	86
Rph3_Barke	PREATPRODH	forward	87
Rph3_Barke	GT1CONSENSUS	reverse	91
Rph3_Barke	S1FBOXSORPS1L21	reverse	93
Rph3_Barke	ARR1AT	forward	98
Rph3_Barke	GTGANTG10	forward	109
Rph3_Barke	SEBFCONSSTPR10A	reverse	109
Rph3_Barke	WRKY71OS	forward	110
Rph3_Barke	BIHD1OS	reverse	110
Rph3_Barke	CAATBOX1	forward	113
Rph3_Barke	POLLEN1LELAT52	reverse	116
Rph3_Barke	GTGANTG10	reverse	120
Rph3_Barke	RAV1AAT	forward	136
Rph3_Barke	ANAERO1CONSENSUS	forward	150
Rph3_Barke	AACACOREOSGLUB1	forward	151
Rph3_Barke	TBOXATGAPB	forward	156
Rph3_Barke	DOFCOREZM	reverse	157
Rph3_Barke	CACTFTPPCA1	forward	168
Rph3_Barke	RAV1AAT	forward	173
Rph3_Barke	SITEIIATCYTC	reverse	185
Rph3_Barke	SORLIP2AT	reverse	185
Rph3_Barke	EBOXBNNAPA	forward	189
Rph3_Barke	MYB2CONSENSUSAT	forward	189
Rph3_Barke	MYCCONSENSUSAT	forward	189
Rph3_Barke	EBOXBNNAPA	reverse	189
Rph3_Barke	MYBCORE	reverse	189
Rph3_Barke	MYCCONSENSUSAT	reverse	189
Rph3_Barke	CACTFTPPCA1	forward	204
Rph3_Barke	GATABOX	reverse	207
Rph3_Barke	MYBST1	reverse	207
Rph3_Barke	CGCGBOXAT	forward	212
Rph3_Barke	CGCGBOXAT	reverse	212
Rph3_Barke	ASF1MOTIFCAMV	reverse	215
Rph3_Barke	WRKY71OS	reverse	216
Rph3_Barke	RAV1AAT	reverse	220
Rph3_Barke	MYBPZM	forward	229
Rph3_Barke	GTGANTG10	forward	239
Rph3_Barke	ARR1AT	reverse	242
Rph3_Barke	POLLEN1LELAT52	forward	246
Rph3_Barke	DOFCOREZM	forward	249
Rph3_Barke	GT1CONSENSUS	reverse	256
Rph3_Barke	DPBFCOREDCDC3	forward	262
Rph3_Barke	CACTFTPPCA1	forward	263
Rph3_Barke	EBOXBNNAPA	forward	263
Rph3_Barke	MYCCONSENSUSAT	forward	263
Rph3_Barke	EBOXBNNAPA	reverse	263
Rph3_Barke	MYCCONSENSUSAT	reverse	263
Rph3_Barke	GTGANTG10	reverse	276
Rph3_Barke	EBOXBNNAPA	forward	277
Rph3_Barke	MYCATRD22	forward	277
Rph3_Barke	MYCCONSENSUSAT	forward	277
Rph3_Barke	EBOXBNNAPA	reverse	277
Rph3_Barke	MYCATERD1	reverse	277
Rph3_Barke	MYCCONSENSUSAT	reverse	277
Rph3_Barke	GTGANTG10	reverse	295
Rph3_Barke	CACTFTPPCA1	forward	296
Rph3_Barke	GTGANTG10	forward	303
Rph3_Barke	GT1CONSENSUS	forward	305
Rph3_Barke	INRNTPSADB	reverse	306
Rph3_Barke	E2FCONSENSUS	reverse	313
Rph3_Barke	GT1CONSENSUS	forward	317
Rph3_Barke	GT1GMSCAM4	forward	317
Rph3_Barke	PYRIMIDINEBOXOSRAMY1A	reverse	320
Rph3_Barke	DOFCOREZM	forward	321
Rph3_Barke	GT1CONSENSUS	forward	325
Rph3_Barke	GATABOX	forward	331
Rph3_Barke	GT1CONSENSUS	forward	331
Rph3_Barke	IBOXCORE	forward	331
Rph3_Barke	GT1CONSENSUS	forward	343
Rph3_Barke	PYRIMIDINEBOXOSRAMY1A	reverse	348
Rph3_Barke	DOFCOREZM	forward	349
Rph3_Barke	CAATBOX1	forward	383
Rph3_Barke	ROOTMOTIFTAPOX1	reverse	384
Rph3_Barke	GATABOX	reverse	386
Rph3_Barke	MYBST1	reverse	386
Rph3_Barke	MYBCOREATCYCB1	reverse	390
Rph3_Barke	GT1CONSENSUS	reverse	393
Rph3_Barke	IBOXCORE	reverse	394
Rph3_Barke	GATABOX	reverse	395
Rph3_Barke	ARR1AT	forward	412
Rph3_Barke	EBOXBNNAPA	forward	419
Rph3_Barke	MYCCONSENSUSAT	forward	419
Rph3_Barke	EBOXBNNAPA	reverse	419
Rph3_Barke	MYCCONSENSUSAT	reverse	419
Rph3_Barke	CACTFTPPCA1	reverse	429
Rph3_Barke	GTGANTG10	forward	430
Rph3_Barke	WBOXNTERF3	forward	431
Rph3_Barke	WRKY71OS	forward	431
Rph3_Barke	EBOXBNNAPA	forward	439
Rph3_Barke	MYB2CONSENSUSAT	forward	439
Rph3_Barke	MYCCONSENSUSAT	forward	439
Rph3_Barke	EBOXBNNAPA	reverse	439
Rph3_Barke	MYBCORE	reverse	439
Rph3_Barke	MYCCONSENSUSAT	reverse	439
Rph3_Barke	GT1CONSENSUS	forward	444
Rph3_Barke	AUXREPSIAA4	reverse	448
Rph3_Barke	GATABOX	reverse	460
Rph3_Barke	INRNTPSADB	reverse	465
Rph3_Barke	ARR1AT	reverse	471
Rph3_Barke	CACTFTPPCA1	reverse	495
Rph3_Barke	WBOXHVISO1	reverse	498
Rph3_Barke	WBOXNTCHN48	reverse	498
Rph3_Barke	WBOXNTERF3	reverse	498
Rph3_Barke	WRKY71OS	reverse	499
Rph3_Barke	GAREAT	forward	507
Rph3_Barke	ARR1AT	reverse	527
Rph3_Barke	CACTFTPPCA1	reverse	532
Rph3_Barke	WBOXHVISO1	reverse	537
Rph3_Barke	WBOXNTERF3	reverse	537
Rph3_Barke	WRKY71OS	reverse	538
Rph3_Barke	CIACADIANLELHC	reverse	551
Rph3_Barke	CACTFTPPCA1	forward	565
Rph3_Barke	SURECOREATSULTR11	reverse	575
Rph3_Barke	CACTFTPPCA1	reverse	586
Rph3_Barke	ARFAT	forward	588
Rph3_Barke	SURECOREATSULTR11	reverse	589
Rph3_Barke	CACTFTPPCA1	reverse	594
Rph3_Barke	CURECORECR	forward	595
Rph3_Barke	CURECORECR	reverse	595
Rph3_Barke	CACTFTPPCA1	forward	596
Rph3_Barke	CAATBOX1	forward	605
Rph3_Barke	POLASIG1	forward	606
Rph3_Barke	CACTFTPPCA1	forward	618
Rph3_Barke	ARR1AT	forward	623
Rph3_Barke	INRNTPSADB	reverse	623
Rph3_Barke	CAATBOX1	reverse	625
Rph3_Barke	SURECOREATSULTR11	forward	628
Rph3_Barke	ARFAT	reverse	628
Rph3_Barke	POLASIG1	reverse	634
Rph3_Barke	TATABOX5	forward	635
Rph3_Barke	SURECOREATSULTR11	forward	642
Rph3_Barke	TAAAGSTKST1	forward	661
Rph3_Barke	NTBBF1ARROLB	reverse	661
Rph3_Barke	DOFCOREZM	forward	662
Rph3_Barke	LTRECOREATCOR15	forward	675
Rph3_Barke	GTGANTG10	reverse	681
Rph3_Barke	CACTFTPPCA1	reverse	685
Rph3_Barke	CURECORECR	forward	686
Rph3_Barke	CURECORECR	reverse	686
Rph3_Barke	CACTFTPPCA1	forward	699
Rph3_Barke	POLLEN1LELAT52	reverse	704
Rph3_Barke	SURECOREATSULTR11	forward	716
Rph3_Barke	EBOXBNNAPA	forward	733
Rph3_Barke	MYCCONSENSUSAT	forward	733
Rph3_Barke	EBOXBNNAPA	reverse	733
Rph3_Barke	MYCCONSENSUSAT	reverse	733
Rph3_Barke	CACTFTPPCA1	forward	740
Rph3_Barke	EECCRCAH1	forward	744
Rph3_Barke	RHERPATEXPA7	reverse	749
Rph3_Barke	GTGANTG10	forward	751
Rph3_Barke	GATABOX	forward	753
Rph3_Barke	GT1CONSENSUS	forward	753
Rph3_Barke	IBOXCORE	forward	753
Rph3_Barke	SP8BFIBSP8BIB	reverse	756
Rph3_Barke	CACTFTPPCA1	reverse	759
Rph3_Barke	GATABOX	reverse	761
Rph3_Barke	ANAERO1CONSENSUS	forward	766
Rph3_Barke	POLASIG1	forward	780
Rph3_Barke	SURE1STPAT21	forward	785
Rph3_Barke	BOXIINTPATPB	forward	786
Rph3_Barke	POLLEN1LELAT52	forward	788
Rph3_Barke	GT1CONSENSUS	forward	789
Rph3_Barke	GT1GMSCAM4	forward	789
Rph3_Barke	ARR1AT	forward	799
Rph3_Barke	CACTFTPPCA1	forward	803
Rph3_Barke	WRKY71OS	forward	809
Rph3_Barke	BIHD1OS	reverse	809
Rph3_Barke	CAATBOX1	forward	816
Rph3_Barke	EECCRCAH1	forward	827
Rph3_Barke	INRNTPSADB	forward	831
Rph3_Barke	CAATBOX1	forward	833
Rph3_Barke	LTRECOREATCOR15	reverse	839
Rph3_Barke	CACTFTPPCA1	forward	849
Rph3_Barke	EBOXBNNAPA	forward	849
Rph3_Barke	MYCCONSENSUSAT	forward	849
Rph3_Barke	EBOXBNNAPA	reverse	849
Rph3_Barke	MYCCONSENSUSAT	reverse	849
Rph3_Barke	ARR1AT	forward	860
Rph3_Barke	EECCRCAH1	forward	861
Rph3_Barke	ANAERO1CONSENSUS	forward	874
Rph3_Barke	AACACOREOSGLUB1	forward	875
Rph3_Barke	INRNTPSADB	reverse	878
Rph3_Barke	-300ELEMENT	forward	882
Rph3_Barke	DOFCOREZM	forward	885
Rph3_Barke	WBOXHVISO1	reverse	887
Rph3_Barke	WBOXNTCHN48	reverse	887
Rph3_Barke	WBOXNTERF3	reverse	887
Rph3_Barke	WRKY71OS	reverse	888
Rph3_Barke	WBOXHVISO1	reverse	894
Rph3_Barke	WBOXNTERF3	reverse	894
Rph3_Barke	WBOXATNPR1	reverse	895
Rph3_Barke	WRKY71OS	reverse	895
Rph3_Barke	CACTFTPPCA1	forward	931
Rph3_Barke	GT1CONSENSUS	forward	936
Rph3_Barke	E2FCONSENSUS	forward	940
Rph3_Barke	CAATBOX1	reverse	940
Rph3_Barke	CCAATBOX1	reverse	940
Rph3_Barke	POLASIG1	reverse	949
Rph3_Barke	TATABOX5	forward	950
Rph3_Barke	GT1CONSENSUS	forward	960
Rph3_Barke	GT1GMSCAM4	forward	961
Rph3_Barke	PYRIMIDINEBOXOSRAMY1A	reverse	963
Rph3_Barke	DOFCOREZM	forward	964
Rph3_Barke	CACTFTPPCA1	forward	972
Rph3_Barke	POLLEN1LELAT52	reverse	978
Rph3_Barke	CACTFTPPCA1	forward	987
Rph3_Barke	CPBCSPOR	reverse	989
Rph3_Barke	ROOTMOTIFTAPOX1	reverse	991
Rph3_Barke	ROOTMOTIFTAPOX1	forward	992
Rph3_Barke	E2FCONSENSUS	forward	994
Rph3_Barke	CAATBOX1	reverse	994
Rph3_Barke	ARR1AT	forward	1023
Rph3_Barke	EECCRCAH1	forward	1024
Rph3_Barke	GT1CONSENSUS	reverse	1025
Rph3_Barke	SEF3MOTIFGM	forward	1034
Rph3_Barke	RAV1AAT	forward	1038
Rph3_Barke	RAV1AAT	forward	1062
Rph3_Barke	GTGANTG10	reverse	1067
Rph3_Barke	CACTFTPPCA1	forward	1068
Rph3_Barke	ARR1AT	reverse	1085
Rph3_Barke	CBFHV	forward	1086
Rph3_Barke	CGCGBOXAT	forward	1100
Rph3_Barke	CGCGBOXAT	reverse	1102
Rph3_Barke	LTRECOREATCOR15	forward	1117
Rph3_Barke	PRECONSCRHSP70A	forward	1117
Rph3_Barke	GATABOX	forward	1123
Rph3_Barke	IBOXCORE	forward	1123
Rph3_Barke	MYBCORE	reverse	1125
Rph3_Barke	RHERPATEXPA7	forward	1130
Rph3_Barke	CIACADIANLELHC	forward	1138
Rph3_Barke	RAV1AAT	forward	1138
Rph3_Barke	MYBCORE	reverse	1138
Rph3_Barke	CGCGBOXAT	forward	1158
Rph3_Barke	CGCGBOXAT	reverse	1158
Rph3_Barke	SURECOREATSULTR11	forward	1181
Rph3_Barke	CGCGBOXAT	forward	1184
Rph3_Barke	CGCGBOXAT	reverse	1184
Rph3_Barke	CURECORECR	forward	1192
Rph3_Barke	CURECORECR	reverse	1192
Rph3_Barke	CBFHV	forward	1206
Rph3_Barke	DRECRTCOREAT	forward	1206
Rph3_Barke	LTRECOREATCOR15	forward	1207
Rph3_Barke	CGACGOSAMY3	forward	1208
Rph3_Barke	CIACADIANLELHC	reverse	1215
Rph3_Barke	RAV1AAT	reverse	1220
Rph3_Barke	CIACADIANLELHC	reverse	1236
Rph3_Barke	WBOXATNPR1	forward	1243
Rph3_Barke	ASF1MOTIFCAMV	forward	1244
Rph3_Barke	WRKY71OS	forward	1244
Rph3_Barke	CBFHV	forward	1254
Rph3_Barke	DRECRTCOREAT	forward	1254
Rph3_Barke	LTRECOREATCOR15	forward	1255
Rph3_Barke	CGACGOSAMY3	forward	1256
Rph3_Barke	ASF1MOTIFCAMV	forward	1268
Rph3_Barke	WRKY71OS	forward	1268
Rph3_Barke	CGACGOSAMY3	forward	1271
Rph3_Barke	PALBOXAPC	forward	1286
Rph3_Barke	CGCGBOXAT	forward	1290
Rph3_Barke	CGCGBOXAT	reverse	1292
Rph3_Barke	SORLIP1AT	forward	1297
Rph3_Barke	GTGANTG10	forward	1306
Rph3_Barke	CGCGBOXAT	forward	1315
Rph3_Barke	CGCGBOXAT	reverse	1317
Rph3_Barke	ARR1AT	reverse	1325
Rph3_Barke	ASF1MOTIFCAMV	reverse	1331
Rph3_Barke	WRKY71OS	reverse	1332
Rph3_Barke	DOFCOREZM	forward	1370
Rph3_Barke	CGCGBOXAT	forward	1377
Rph3_Barke	CGCGBOXAT	reverse	1381
Rph3_Barke	LTRECOREATCOR15	reverse	1400
Rph3_Barke	SORLIP1AT	reverse	1409
Rph3_Barke	WBOXATNPR1	forward	1419
Rph3_Barke	ASF1MOTIFCAMV	forward	1420
Rph3_Barke	WRKY71OS	forward	1420
Rph3_Barke	CACTFTPPCA1	reverse	1455
Rph3_Barke	CBFHV	forward	1460
Rph3_Barke	CRTDREHVCBF2	forward	1460
Rph3_Barke	CBFHV	reverse	1460
Rph3_Barke	CRTDREHVCBF2	reverse	1460
Rph3_Barke	CBFHV	forward	1472
Rph3_Barke	CRTDREHVCBF2	forward	1472
Rph3_Barke	CBFHV	reverse	1472
Rph3_Barke	CRTDREHVCBF2	reverse	1472
Rph3_Barke	CGACGOSAMY3	forward	1474
Rph3_Barke	HEXAMERATH4	reverse	1474
Rph3_Barke	CGCGBOXAT	forward	1497
Rph3_Barke	CGCGBOXAT	reverse	1497
Rph3_Barke	CBFHV	forward	1515
Rph3_Barke	DRECRTCOREAT	forward	1515
Rph3_Barke	LTRECOREATCOR15	forward	1516
Rph3_Barke	PRECONSCRHSP70A	forward	1516
Rph3_Barke	CGACGOSAMY3	forward	1517
Rph3_Barke	CGACGOSAMY3	forward	1523
Rph3_Barke	CGCGBOXAT	forward	1533
Rph3_Barke	ABRERATCAL	reverse	1535
Rph3_Barke	CGCGBOXAT	reverse	1535
Rph3_Barke	GTGANTG10	forward	1539
Rph3_Barke	CBFHV	forward	1549
Rph3_Barke	DRECRTCOREAT	forward	1549
Rph3_Barke	LTRECOREATCOR15	forward	1550
Rph3_Barke	PRECONSCRHSP70A	forward	1550
Rph3_Barke	CGACGOSAMY3	forward	1551
Rph3_Barke	HEXAMERATH4	reverse	1551
Rph3_Barke	RBCSCONSENSUS	reverse	1568
Rph3_Barke	ARR1AT	forward	1570
Rph3_Barke	PRECONSCRHSP70A	reverse	1572
Rph3_Barke	CGACGOSAMY3	reverse	1590
Rph3_Barke	PRECONSCRHSP70A	forward	1595
Rph3_Barke	DOFCOREZM	reverse	1605
Rph3_Barke	DOFCOREZM	reverse	1615
Rph3_Barke	POLLEN1LELAT52	reverse	1617
Rph3_Barke	POLLEN1LELAT52	forward	1630
Rph3_Barke	GT1CONSENSUS	forward	1631
Rph3_Barke	GT1GMSCAM4	forward	1631
Rph3_Barke	DOFCOREZM	forward	1634
Rph3_Barke	GTGANTG10	forward	1639
Rph3_Barke	DOFCOREZM	forward	1652
Rph3_Barke	NODCON1GM	forward	1652
Rph3_Barke	OSE1ROOTNODULE	forward	1652
Rph3_Barke	ARR1AT	forward	1654
Rph3_Barke	CAATBOX1	reverse	1656
Rph3_Barke	BIHD1OS	forward	1658
Rph3_Barke	WBOXATNPR1	reverse	1659
Rph3_Barke	WRKY71OS	reverse	1659
Rph3_Barke	CAATBOX1	forward	1661
Rph3_Barke	POLLEN1LELAT52	forward	1680
Rph3_Barke	UPRMOTIFIIAT	forward	1687
Rph3_Barke	PALBOXAPC	forward	1688
Rph3_Barke	ABRELATERD1	reverse	1702
Rph3_Barke	ACGTATERD1	forward	1703
Rph3_Barke	ACGTATERD1	reverse	1703
Rph3_Barke	CCAATBOX1	forward	1714
Rph3_Barke	CAATBOX1	forward	1715
Rph3_Barke	CBFHV	forward	1724
Rph3_Barke	DRECRTCOREAT	forward	1724
Rph3_Barke	LTRECOREATCOR15	forward	1725
Rph3_Barke	ACGTABREMOTIFA2OSEM	reverse	1727
Rph3_Barke	GADOWNAT	reverse	1727
Rph3_Barke	DPBFCOREDCDC3	forward	1728
Rph3_Barke	ABRERATCAL	reverse	1728
Rph3_Barke	ABRERATCAL	forward	1729
Rph3_Barke	CACGTGMOTIF	forward	1729
Rph3_Barke	EBOXBNNAPA	forward	1729
Rph3_Barke	MYCCONSENSUSAT	forward	1729
Rph3_Barke	ABRELATERD1	reverse	1729
Rph3_Barke	CACGTGMOTIF	reverse	1729
Rph3_Barke	DPBFCOREDCDC3	reverse	1729
Rph3_Barke	EBOXBNNAPA	reverse	1729
Rph3_Barke	MYCCONSENSUSAT	reverse	1729
Rph3_Barke	ABRELATERD1	forward	1730
Rph3_Barke	ACGTATERD1	forward	1730
Rph3_Barke	ACGTATERD1	reverse	1730
Rph3_Barke	ARR1AT	forward	1740
Rph3_Barke	E2FCONSENSUS	forward	1742
Rph3_Barke	PE2FNTRNR1A	forward	1742
Rph3_Barke	NODCON2GM	forward	1753
Rph3_Barke	OSE2ROOTNODULE	forward	1753
Rph3_Barke	WRKY71OS	forward	1769
Rph3_Barke	BIHD1OS	reverse	1769
Rph3_Barke	SORLIP2AT	forward	1777
Rph3_Barke	QELEMENTZMZM13	forward	1786
Rph3_Barke	WBOXNTCHN48	reverse	1787
Rph3_Barke	WBOXNTERF3	reverse	1787
Rph3_Barke	WRKY71OS	reverse	1788
Rph3_Barke	MYBCOREATCYCB1	forward	1793
Rph3_Barke	DPBFCOREDCDC3	reverse	1795
Rph3_Barke	BIHD1OS	forward	1799
Rph3_Barke	WBOXATNPR1	reverse	1800
Rph3_Barke	WRKY71OS	reverse	1800
Rph3_Barke	INRNTPSADB	forward	1858
Rph3_Barke	CAATBOX1	forward	1860
Rph3_Barke	REALPHALGLHCB21	reverse	1864
Rph3_Barke	MYB1AT	reverse	1865
Rph3_Barke	POLLEN1LELAT52	reverse	1868
Rph3_Barke	DOFCOREZM	reverse	1871
Rph3_Barke	SEF3MOTIFGM	reverse	1892
Rph3_Barke	SITEIIATCYTC	forward	1902
Rph3_Barke	CPBCSPOR	reverse	1914
Rph3_Barke	CAATBOX1	forward	1922
Rph3_Barke	ARR1AT	reverse	1923
Rph3_Barke	DPBFCOREDCDC3	reverse	1926
Rph3_Barke	SEF3MOTIFGM	reverse	1932
Rph3_Barke	SITEIIATCYTC	forward	1938
Rph3_Barke	ARR1AT	forward	1955
Rph3_Barke	INRNTPSADB	forward	1967
Rph3_Barke	GTGANTG10	reverse	1968
Rph3_Barke	CACTFTPPCA1	forward	1969
Rph3_Barke	ACGTABREMOTIFA2OSEM	reverse	1976
Rph3_Barke	GADOWNAT	reverse	1976
Rph3_Barke	DPBFCOREDCDC3	forward	1977
Rph3_Barke	ABRERATCAL	reverse	1977
Rph3_Barke	ABRERATCAL	forward	1978
Rph3_Barke	CACGTGMOTIF	forward	1978
Rph3_Barke	EBOXBNNAPA	forward	1978
Rph3_Barke	MYCCONSENSUSAT	forward	1978
Rph3_Barke	ABRELATERD1	reverse	1978
Rph3_Barke	CACGTGMOTIF	reverse	1978
Rph3_Barke	EBOXBNNAPA	reverse	1978
Rph3_Barke	MYCCONSENSUSAT	reverse	1978
Rph3_Barke	ABRELATERD1	forward	1979
Rph3_Barke	ACGTATERD1	forward	1979
Rph3_Barke	ACGTATERD1	reverse	1979
Rph3_Barke	RHERPATEXPA7	reverse	1979
Rph3_Barke	EECCRCAH1	reverse	1983
Rph3_Barke	ARR1AT	reverse	1986
Rph3_Barke	SURECOREATSULTR11	reverse	1991
Rph3_Barke	INRNTPSADB	forward	2003
Rph3_Barke	NODCON1GM	reverse	2025
Rph3_Barke	OSE1ROOTNODULE	reverse	2025
Rph3_Barke	DOFCOREZM	reverse	2027
Rph3_Barke	ERELEE4	reverse	2028
Rph3_Barke	ARR1AT	reverse	2033
Rph3_Barke	GTGANTG10	reverse	2035
Rph3_Barke	CACTFTPPCA1	forward	2036
Rph3_Barke	MYBST1	forward	2046
Rph3_Barke	GATABOX	forward	2047
Rph3_Barke	ROOTMOTIFTAPOX1	forward	2048
Rph3_Barke	INRNTPSADB	forward	2052
Rph3_Barke	ARR1AT	reverse	2062
Rph3_Barke	GTGANTG10	reverse	2064
Rph3_Barke	CACTFTPPCA1	forward	2065
Rph3_Barke	PREATPRODH	forward	2066
Rph3_Barke	TGTCACACMCUCUMISIN	reverse	2084
Rph3_Barke	GTGANTG10	forward	2085
Rph3_Barke	SEBFCONSSTPR10A	reverse	2085
Rph3_Barke	WRKY71OS	forward	2086
Rph3_Barke	BIHD1OS	reverse	2086
Rph3_Barke	EBOXBNNAPA	forward	2089
Rph3_Barke	MYCCONSENSUSAT	forward	2089
Rph3_Barke	EBOXBNNAPA	reverse	2089
Rph3_Barke	MYCCONSENSUSAT	reverse	2089
Rph3_Barke	MYB1AT	reverse	2093
Rph3_Barke	CACTFTPPCA1	forward	2098
Rph3_Barke	RYREPEATBNNAPA	reverse	2101
Rph3_Barke	EBOXBNNAPA	forward	2112
Rph3_Barke	MYCCONSENSUSAT	forward	2112
Rph3_Barke	EBOXBNNAPA	reverse	2112
Rph3_Barke	MYCCONSENSUSAT	reverse	2112
Rph3_Barke	SEBFCONSSTPR10A	forward	2115
Rph3_Barke	BIHD1OS	forward	2116
Rph3_Barke	TGTCACACMCUCUMISIN	forward	2116
Rph3_Barke	WRKY71OS	reverse	2117
Rph3_Barke	GTGANTG10	reverse	2118
Rph3_Barke	CAATBOX1	forward	2121
Rph3_Barke	ARR1AT	forward	2128
Rph3_Barke	PYRIMIDINEBOXHVEPB1	forward	2132
Rph3_Barke	GT1GMSCAM4	reverse	2133
Rph3_Barke	GT1CONSENSUS	reverse	2134
Rph3_Barke	SEF4MOTIFGM7S	forward	2149
Rph3_Barke	POLASIG1	reverse	2162
Rph3_Barke	TATABOX5	forward	2163
Rph3_Barke	GT1CONSENSUS	reverse	2165
Rph3_Barke	POLLEN1LELAT52	reverse	2167
Rph3_Barke	MYBCORE	reverse	2173
Rph3_Barke	CURECORECR	forward	2178
Rph3_Barke	CURECORECR	reverse	2178
Rph3_Barke	ACGTATERD1	forward	2180
Rph3_Barke	ACGTATERD1	reverse	2180
Rph3_Barke	CARGCW8GAT	forward	2184
Rph3_Barke	CARGCW8GAT	reverse	2184
Rph3_Barke	SEF4MOTIFGM7S	forward	2187
Rph3_Barke	-10PEHVPSBD	forward	2197
Rph3_Barke	GTGANTG10	reverse	2202
Rph3_Barke	MYBCORE	forward	2205
Rph3_Barke	MYB2CONSENSUSAT	reverse	2205
Rph3_Barke	MYBCOREATCYCB1	reverse	2205
Rph3_Barke	EECCRCAH1	forward	2210
Rph3_Barke	CAATBOX1	reverse	2221
Rph3_Barke	DOFCOREZM	reverse	2241
Rph3_Barke	AMMORESIVDCRNIA1	forward	2263
Rph3_Barke	RHERPATEXPA7	reverse	2273
Rph3_Barke	GTGANTG10	forward	2275
Rph3_Barke	GT1CONSENSUS	forward	2277
Rph3_Barke	GT1GMSCAM4	forward	2277
Rph3_Barke	ARR1AT	reverse	2283
Rph3_Barke	GT1CONSENSUS	forward	2291
Rph3_Barke	GT1GMSCAM4	forward	2291
Rph3_Barke	NODCON2GM	forward	2304
Rph3_Barke	OSE2ROOTNODULE	forward	2304
Rph3_Barke	GAREAT	reverse	2306
Rph3_Barke	BOXIINTPATPB	forward	2312
Rph3_Barke	POLLEN1LELAT52	forward	2314
Rph3_Barke	GT1CONSENSUS	forward	2315
Rph3_Barke	GT1GMSCAM4	forward	2315
Rph3_Barke	SURE1STPAT21	forward	2321
Rph3_Barke	BOXIINTPATPB	forward	2322
Rph3_Barke	POLLEN1LELAT52	forward	2324
Rph3_Barke	ROOTMOTIFTAPOX1	forward	2331
Rph3_Barke	GT1CONSENSUS	reverse	2338
Rph3_Barke	GT1GMSCAM4	reverse	2338
Rph3_Barke	SURECOREATSULTR11	forward	2351
Rph3_Barke	ARFAT	reverse	2351
Rph3_Barke	CAATBOX1	reverse	2368
Rph3_Barke	GT1CONSENSUS	forward	2376
Rph3_Barke	TAAAGSTKST1	forward	2378
Rph3_Barke	NTBBF1ARROLB	reverse	2378
Rph3_Barke	DOFCOREZM	forward	2379
Rph3_Barke	WBOXHVISO1	reverse	2381
Rph3_Barke	WBOXNTERF3	reverse	2381
Rph3_Barke	WRKY71OS	reverse	2382
Rph3_Barke	ANAERO1CONSENSUS	forward	2398
Rph3_Barke	GATABOX	reverse	2409
Rph3_Barke	GTGANTG10	reverse	2415
Rph3_Barke	GT1CONSENSUS	forward	2420
Rph3_Barke	GT1GMSCAM4	forward	2421
Rph3_Barke	GT1CONSENSUS	reverse	2439
Rph3_Barke	GT1GMSCAM4	reverse	2439
Rph3_Barke	E2FCONSENSUS	reverse	2456
Rph3_Barke	ANAERO1CONSENSUS	forward	2462
Rph3_Barke	CAATBOX1	forward	2475
Rph3_Barke	ARR1AT	reverse	2476
Rph3_Barke	TATABOX5	reverse	2483
Rph3_Barke	POLASIG1	forward	2484
Rph3_Barke	SP8BFIBSP8BIB	reverse	2491
Rph3_Barke	CACTFTPPCA1	reverse	2494
Rph3_Barke	TAAAGSTKST1	forward	2496
Rph3_Barke	DOFCOREZM	forward	2497
Rph3_Barke	DOFCOREZM	reverse	2502
Rph3_Barke	GT1CONSENSUS	reverse	2505
Rph3_Barke	GT1GMSCAM4	reverse	2505
Rph3_Barke	POLLEN1LELAT52	reverse	2507
Rph3_Barke	XYLAT	reverse	2508
Rph3_Barke	DOFCOREZM	reverse	2510
Rph3_Barke	ANAERO1CONSENSUS	reverse	2511
Rph3_Barke	RHERPATEXPA7	forward	2525
Rph3_Barke	DOFCOREZM	forward	2545
Rph3_Barke	DOFCOREZM	forward	2550
Rph3_Barke	CURECORECR	forward	2556
Rph3_Barke	CURECORECR	reverse	2556
Rph3_Barke	CACTFTPPCA1	forward	2557
Rph3_Barke	TATABOX5	reverse	2568
Rph3_Barke	POLASIG1	forward	2569
Rph3_Barke	ROOTMOTIFTAPOX1	reverse	2576
Rph3_Barke	ROOTMOTIFTAPOX1	forward	2577
Rph3_Barke	DOFCOREZM	reverse	2587
Rph3_Barke	PYRIMIDINEBOXHVEPB1	forward	2589
Rph3_Barke	GT1GMSCAM4	reverse	2590
Rph3_Barke	GT1CONSENSUS	reverse	2591
Rph3_Barke	ARR1AT	forward	2599
Rph3_Barke	LTRE1HVBLT49	forward	2604
Rph3_Barke	DOFCOREZM	forward	2607
Rph3_Barke	SEBFCONSSTPR10A	forward	2623
Rph3_Barke	BIHD1OS	forward	2624
Rph3_Barke	TGTCACACMCUCUMISIN	forward	2624
Rph3_Barke	WRKY71OS	reverse	2625
Rph3_Barke	GTGANTG10	reverse	2626
Rph3_Barke	RAV1AAT	forward	2636
Rph3_Barke	MYBCORE	reverse	2636
Rph3_Barke	POLLEN1LELAT52	forward	2640
Rph3_Barke	DOFCOREZM	forward	2643
Rph3_Barke	NODCON1GM	forward	2643
Rph3_Barke	OSE1ROOTNODULE	forward	2643
Rph3_Barke	DOFCOREZM	forward	2661
Rph3_Barke	LTRECOREATCOR15	reverse	2679
Rph3_Barke	MYBST1	forward	2698
Rph3_Barke	GATABOX	forward	2699
Rph3_Barke	CACTFTPPCA1	reverse	2702
Rph3_Barke	RHERPATEXPA7	forward	2729
Rph3_Barke	ABRELATERD1	reverse	2730
Rph3_Barke	ACGTOSGLUB1	reverse	2730
Rph3_Barke	ACGTATERD1	forward	2731
Rph3_Barke	ACGTATERD1	reverse	2731
Rph3_Barke	CURECORECR	forward	2733
Rph3_Barke	CURECORECR	reverse	2733
Rph3_Barke	RAV1AAT	forward	2736
Rph3_Barke	SORLIP2AT	reverse	2747
Rph3_Barke	ARR1AT	forward	2784
Rph3_Barke	GTGANTG10	reverse	2788
Rph3_Barke	CACTFTPPCA1	forward	2791
Rph3_Barke	GTGANTG10	reverse	2795
Rph3_Barke	ELRECOREPCRP1	reverse	2811
Rph3_Barke	WBOXNTERF3	reverse	2811
Rph3_Barke	WBOXATNPR1	reverse	2812
Rph3_Barke	WRKY71OS	reverse	2812
Rph3_Barke	CAATBOX1	forward	2814
Rph3_Barke	DOFCOREZM	forward	2836
Rph3_Barke	NODCON2GM	reverse	2837
Rph3_Barke	OSE2ROOTNODULE	reverse	2837
Rph3_Barke	EECCRCAH1	forward	2839
Rph3_Barke	CAREOSREP1	reverse	2839
Rph3_Barke	CACTFTPPCA1	forward	2847
Rph3_Barke	GATABOX	reverse	2854
Rph3_Barke	DOFCOREZM	reverse	2864
Rph3_Barke	DOFCOREZM	forward	2869
Rph3_Barke	NODCON2GM	reverse	2870
Rph3_Barke	OSE2ROOTNODULE	reverse	2870
Rph3_Barke	BS1EGCCR	forward	2873
Rph3_Barke	BS1EGCCR	forward	2882
Rph3_Barke	POLLEN1LELAT52	reverse	2888
Rph3_Barke	POLLEN1LELAT52	reverse	2916
Rph3_Barke	GT1CONSENSUS	reverse	2926
Rph3_Morex	-300ELEMENT	reverse	2
Rph3_Morex	DOFCOREZM	reverse	3
Rph3_Morex	PROLAMINBOXOSGLUB1	reverse	3
Rph3_Morex	WRKY71OS	forward	25
Rph3_Morex	BIHD1OS	reverse	25
Rph3_Morex	NTBBF1ARROLB	forward	38
Rph3_Morex	DOFCOREZM	reverse	39
Rph3_Morex	TAAAGSTKST1	reverse	39
Rph3_Morex	CACTFTPPCA1	forward	52
Rph3_Morex	DOFCOREZM	reverse	54
Rph3_Morex	CACTFTPPCA1	forward	67
Rph3_Morex	PREATPRODH	forward	68
Rph3_Morex	ARR1AT	forward	79
Rph3_Morex	GTGANTG10	forward	90
Rph3_Morex	SEBFCONSSTPR10A	reverse	90
Rph3_Morex	WRKY71OS	forward	91
Rph3_Morex	BIHD1OS	reverse	91
Rph3_Morex	CAATBOX1	forward	94
Rph3_Morex	POLLEN1LELAT52	reverse	97
Rph3_Morex	POLLEN1LELAT52	forward	103
Rph3_Morex	DOFCOREZM	reverse	114
Rph3_Morex	TAAAGSTKST1	reverse	114
Rph3_Morex	RAV1AAT	forward	120
Rph3_Morex	AACACOREOSGLUB1	forward	132
Rph3_Morex	TBOXATGAPB	forward	137
Rph3_Morex	DOFCOREZM	reverse	138
Rph3_Morex	INTRONLOWER	forward	148
Rph3_Morex	EBOXBNNAPA	forward	156
Rph3_Morex	MYB2CONSENSUSAT	forward	156
Rph3_Morex	MYCCONSENSUSAT	forward	156
Rph3_Morex	EBOXBNNAPA	reverse	156
Rph3_Morex	MYBCORE	reverse	156
Rph3_Morex	MYCCONSENSUSAT	reverse	156
Rph3_Morex	GTGANTG10	reverse	168
Rph3_Morex	CACTFTPPCA1	forward	171
Rph3_Morex	GATABOX	reverse	174
Rph3_Morex	MYBST1	reverse	174
Rph3_Morex	MYBCORE	forward	179
Rph3_Morex	RAV1AAT	reverse	180
Rph3_Morex	MYBPZM	forward	189
Rph3_Morex	MYBCOREATCYCB1	forward	208
Rph3_Morex	CACTFTPPCA1	reverse	219
Rph3_Morex	CURECORECR	forward	220
Rph3_Morex	CURECORECR	reverse	220
Rph3_Morex	DPBFCOREDCDC3	forward	222
Rph3_Morex	CACTFTPPCA1	forward	223
Rph3_Morex	EBOXBNNAPA	forward	223
Rph3_Morex	MYCCONSENSUSAT	forward	223
Rph3_Morex	EBOXBNNAPA	reverse	223
Rph3_Morex	MYCCONSENSUSAT	reverse	223
Rph3_Morex	GTGANTG10	reverse	236
Rph3_Morex	EBOXBNNAPA	forward	237
Rph3_Morex	MYCATRD22	forward	237
Rph3_Morex	MYCCONSENSUSAT	forward	237
Rph3_Morex	MYCATERD1	reverse	237
Rph3_Morex	MYCATERD1	forward	239
Rph3_Morex	EBOXBNNAPA	reverse	239
Rph3_Morex	MYCATRD22	reverse	239
Rph3_Morex	MYCCONSENSUSAT	reverse	239
Rph3_Morex	GTGANTG10	forward	242
Rph3_Morex	POLLEN1LELAT52	forward	264
Rph3_Morex	GT1CONSENSUS	forward	265
Rph3_Morex	RHERPATEXPA7	forward	273
Rph3_Morex	CELLCYCLESC	forward	274
Rph3_Morex	GT1CONSENSUS	forward	277
Rph3_Morex	ARR1AT	forward	298
Rph3_Morex	EECCRCAH1	forward	299
Rph3_Morex	GT1CONSENSUS	reverse	300
Rph3_Morex	SURE1STPAT21	reverse	301
Rph3_Morex	POLLEN1LELAT52	reverse	302
Rph3_Morex	BOXIINTPATPB	reverse	303
Rph3_Morex	NAPINMOTIFBN	forward	324
Rph3_Morex	CAATBOX1	forward	342
Rph3_Morex	GTGANTG10	forward	346
Rph3_Morex	ASF1MOTIFCAMV	forward	347
Rph3_Morex	WRKY71OS	forward	347
Rph3_Morex	IBOX	reverse	352
Rph3_Morex	IBOXCORE	reverse	353
Rph3_Morex	GATABOX	reverse	354
Rph3_Morex	CAATBOX1	forward	365
Rph3_Morex	POLASIG3	forward	366
Rph3_Morex	CACTFTPPCA1	reverse	386
Rph3_Morex	GTGANTG10	forward	387
Rph3_Morex	WBOXNTERF3	forward	388
Rph3_Morex	WRKY71OS	forward	388
Rph3_Morex	CAATBOX1	forward	408
Rph3_Morex	POLASIG3	forward	409
Rph3_Morex	ARR1AT	reverse	416
Rph3_Morex	ANAERO2CONSENSUS	forward	432
Rph3_Morex	CACTFTPPCA1	reverse	442
Rph3_Morex	BIHD1OS	forward	444
Rph3_Morex	WRKY71OS	reverse	445
Rph3_Morex	POLLEN1LELAT52	forward	450
Rph3_Morex	DOFCOREZM	forward	452
Rph3_Morex	CACTFTPPCA1	reverse	461
Rph3_Morex	REALPHALGLHCB21	forward	473
Rph3_Morex	CACTFTPPCA1	reverse	478
Rph3_Morex	WBOXHVISO1	reverse	483
Rph3_Morex	WBOXNTERF3	reverse	483
Rph3_Morex	WRKY71OS	reverse	484
Rph3_Morex	CIACADIANLELHC	reverse	497
Rph3_Morex	RAV1AAT	reverse	505
Rph3_Morex	TAAAGSTKST1	forward	518
Rph3_Morex	NTBBF1ARROLB	reverse	518
Rph3_Morex	DOFCOREZM	forward	519
Rph3_Morex	CAATBOX1	reverse	536
Rph3_Morex	WBOXATNPR1	forward	537
Rph3_Morex	WRKY71OS	forward	538
Rph3_Morex	BIHD1OS	reverse	538
Rph3_Morex	CACTFTPPCA1	reverse	542
Rph3_Morex	CURECORECR	forward	543
Rph3_Morex	CURECORECR	reverse	543
Rph3_Morex	CACTFTPPCA1	forward	544
Rph3_Morex	CACTFTPPCA1	forward	556
Rph3_Morex	POLLEN1LELAT52	reverse	561
Rph3_Morex	RAV1AAT	reverse	569
Rph3_Morex	DOFCOREZM	forward	592
Rph3_Morex	NODCON1GM	forward	592
Rph3_Morex	OSE1ROOTNODULE	forward	592
Rph3_Morex	ARR1AT	forward	597
Rph3_Morex	CAATBOX1	reverse	599
Rph3_Morex	EECCRCAH1	forward	602
Rph3_Morex	RHERPATEXPA7	reverse	607
Rph3_Morex	GTGANTG10	forward	609
Rph3_Morex	GATABOX	forward	611
Rph3_Morex	CACTFTPPCA1	reverse	614
Rph3_Morex	CURECORECR	forward	615
Rph3_Morex	CURECORECR	reverse	615
Rph3_Morex	CACTFTPPCA1	forward	616
Rph3_Morex	GATABOX	reverse	619
Rph3_Morex	POLASIG2	forward	624
Rph3_Morex	ROOTMOTIFTAPOX1	forward	636
Rph3_Morex	TAAAGSTKST1	forward	640
Rph3_Morex	NTBBF1ARROLB	reverse	640
Rph3_Morex	DOFCOREZM	forward	641
Rph3_Morex	CACTFTPPCA1	reverse	643
Rph3_Morex	MARTBOX	reverse	646
Rph3_Morex	MYBCORE	forward	659
Rph3_Morex	MYB2CONSENSUSAT	reverse	659
Rph3_Morex	MYBCOREATCYCB1	reverse	659
Rph3_Morex	WBOXATNPR1	forward	662
Rph3_Morex	WBOXHVISO1	forward	663
Rph3_Morex	WBOXNTERF3	forward	663
Rph3_Morex	WRKY71OS	forward	663
Rph3_Morex	WRKY71OS	forward	670
Rph3_Morex	BIHD1OS	reverse	670
Rph3_Morex	CAATBOX1	forward	677
Rph3_Morex	PRECONSCRHSP70A	reverse	686
Rph3_Morex	EECCRCAH1	forward	688
Rph3_Morex	INRNTPSADB	forward	692
Rph3_Morex	CAATBOX1	forward	694
Rph3_Morex	CACTFTPPCA1	forward	709
Rph3_Morex	EBOXBNNAPA	forward	709
Rph3_Morex	MYCCONSENSUSAT	forward	709
Rph3_Morex	EBOXBNNAPA	reverse	709
Rph3_Morex	MYCCONSENSUSAT	reverse	709
Rph3_Morex	ARR1AT	forward	720
Rph3_Morex	EECCRCAH1	forward	721
Rph3_Morex	GTGANTG10	forward	731
Rph3_Morex	GT1CONSENSUS	forward	733
Rph3_Morex	GT1GMSCAM4	forward	733
Rph3_Morex	INRNTPSADB	reverse	738
Rph3_Morex	-300ELEMENT	forward	742
Rph3_Morex	DOFCOREZM	forward	745
Rph3_Morex	WBOXHVISO1	reverse	747
Rph3_Morex	WBOXNTCHN48	reverse	747
Rph3_Morex	WBOXNTERF3	reverse	747
Rph3_Morex	WRKY71OS	reverse	748
Rph3_Morex	WBOXHVISO1	reverse	754
Rph3_Morex	WBOXNTERF3	reverse	754
Rph3_Morex	WBOXATNPR1	reverse	755
Rph3_Morex	WRKY71OS	reverse	755
Rph3_Morex	EBOXBNNAPA	forward	774
Rph3_Morex	MYCCONSENSUSAT	forward	774
Rph3_Morex	EBOXBNNAPA	reverse	774
Rph3_Morex	MYCCONSENSUSAT	reverse	774
Rph3_Morex	ARR1AT	forward	778
Rph3_Morex	GT1CONSENSUS	reverse	780
Rph3_Morex	INRNTPSADB	forward	786
Rph3_Morex	CAATBOX1	forward	788
Rph3_Morex	ARR1AT	reverse	799
Rph3_Morex	CACTFTPPCA1	forward	815
Rph3_Morex	MYBCOREATCYCB1	reverse	823
Rph3_Morex	ROOTMOTIFTAPOX1	reverse	832
Rph3_Morex	DOFCOREZM	reverse	841
Rph3_Morex	NODCON2GM	reverse	846
Rph3_Morex	OSE2ROOTNODULE	reverse	846
Rph3_Morex	ARR1AT	forward	849
Rph3_Morex	CACTFTPPCA1	forward	855
Rph3_Morex	INRNTPSADB	reverse	878
Rph3_Morex	ARR1AT	reverse	888
Rph3_Morex	CACTFTPPCA1	forward	894
Rph3_Morex	CARGCW8GAT	forward	898
Rph3_Morex	CARGCW8GAT	reverse	898
Rph3_Morex	LECPLEACS2	forward	899
Rph3_Morex	ROOTMOTIFTAPOX1	reverse	902
Rph3_Morex	CURECORECR	forward	925
Rph3_Morex	CURECORECR	reverse	925
Rph3_Morex	CACTFTPPCA1	forward	926
Rph3_Morex	EECCRCAH1	reverse	938
Rph3_Morex	DOFCOREZM	forward	949
Rph3_Morex	ROOTMOTIFTAPOX1	forward	957
Rph3_Morex	POLLEN1LELAT52	forward	963
Rph3_Morex	CACTFTPPCA1	reverse	975
Rph3_Morex	GT1CONSENSUS	forward	979
Rph3_Morex	E2FCONSENSUS	forward	983
Rph3_Morex	CAATBOX1	reverse	983
Rph3_Morex	CCAATBOX1	reverse	983
Rph3_Morex	POLASIG1	reverse	992
Rph3_Morex	TATABOX5	forward	993
Rph3_Morex	POLLEN1LELAT52	forward	1004
Rph3_Morex	GT1CONSENSUS	forward	1005
Rph3_Morex	GT1GMSCAM4	forward	1005
Rph3_Morex	PYRIMIDINEBOXOSRAMY1A	reverse	1007
Rph3_Morex	DOFCOREZM	forward	1008
Rph3_Morex	CACTFTPPCA1	forward	1016
Rph3_Morex	GT1CONSENSUS	reverse	1021
Rph3_Morex	CACTFTPPCA1	forward	1031
Rph3_Morex	CPBCSPOR	reverse	1033
Rph3_Morex	ROOTMOTIFTAPOX1	reverse	1035
Rph3_Morex	ROOTMOTIFTAPOX1	forward	1036
Rph3_Morex	CAATBOX1	reverse	1038
Rph3_Morex	SEF3MOTIFGM	forward	1078
Rph3_Morex	RAV1AAT	forward	1082
Rph3_Morex	AMMORESIVDCRNIA1	reverse	1086
Rph3_Morex	RAV1AAT	forward	1106
Rph3_Morex	GTGANTG10	reverse	1111
Rph3_Morex	CACTFTPPCA1	forward	1112
Rph3_Morex	ARR1AT	reverse	1129
Rph3_Morex	CBFHV	forward	1130
Rph3_Morex	CGCGBOXAT	forward	1144
Rph3_Morex	CGCGBOXAT	reverse	1146
Rph3_Morex	LTRECOREATCOR15	forward	1161
Rph3_Morex	GATABOX	forward	1167
Rph3_Morex	IBOXCORE	forward	1167
Rph3_Morex	MYBCORE	reverse	1169
Rph3_Morex	RHERPATEXPA7	forward	1174
Rph3_Morex	CGCGBOXAT	forward	1202
Rph3_Morex	CGCGBOXAT	reverse	1202
Rph3_Morex	CACTFTPPCA1	reverse	1212
Rph3_Morex	SURECOREATSULTR11	forward	1218
Rph3_Morex	NODCON2GM	reverse	1231
Rph3_Morex	OSE2ROOTNODULE	reverse	1231
Rph3_Morex	SURECOREATSULTR11	forward	1233
Rph3_Morex	CGCGBOXAT	forward	1236
Rph3_Morex	CGCGBOXAT	reverse	1236
Rph3_Morex	CURECORECR	forward	1244
Rph3_Morex	CURECORECR	reverse	1244
Rph3_Morex	CBFHV	forward	1258
Rph3_Morex	DRECRTCOREAT	forward	1258
Rph3_Morex	LTRECOREATCOR15	forward	1259
Rph3_Morex	CGACGOSAMY3	forward	1260
Rph3_Morex	CIACADIANLELHC	reverse	1267
Rph3_Morex	RAV1AAT	reverse	1272
Rph3_Morex	CIACADIANLELHC	reverse	1288
Rph3_Morex	WBOXATNPR1	forward	1295
Rph3_Morex	ASF1MOTIFCAMV	forward	1296
Rph3_Morex	WRKY71OS	forward	1296
Rph3_Morex	CBFHV	forward	1306
Rph3_Morex	DRECRTCOREAT	forward	1306
Rph3_Morex	LTRECOREATCOR15	forward	1307
Rph3_Morex	CGACGOSAMY3	forward	1308
Rph3_Morex	ASF1MOTIFCAMV	forward	1320
Rph3_Morex	WRKY71OS	forward	1320
Rph3_Morex	CGACGOSAMY3	forward	1323
Rph3_Morex	PALBOXAPC	forward	1338
Rph3_Morex	CGCGBOXAT	forward	1342
Rph3_Morex	CGCGBOXAT	reverse	1344
Rph3_Morex	SORLIP1AT	forward	1349
Rph3_Morex	GTGANTG10	forward	1358
Rph3_Morex	CGCGBOXAT	forward	1367
Rph3_Morex	CGCGBOXAT	reverse	1369
Rph3_Morex	ARR1AT	reverse	1377
Rph3_Morex	ASF1MOTIFCAMV	reverse	1383
Rph3_Morex	WRKY71OS	reverse	1384
Rph3_Morex	LTRECOREATCOR15	reverse	1449
Rph3_Morex	SORLIP1AT	reverse	1458
Rph3_Morex	WBOXATNPR1	forward	1468
Rph3_Morex	ASF1MOTIFCAMV	forward	1469
Rph3_Morex	WRKY71OS	forward	1469
Rph3_Morex	CBFHV	forward	1509
Rph3_Morex	CRTDREHVCBF2	forward	1509
Rph3_Morex	CBFHV	reverse	1509
Rph3_Morex	CRTDREHVCBF2	reverse	1509
Rph3_Morex	CGACGOSAMY3	forward	1511
Rph3_Morex	HEXAMERATH4	reverse	1514
Rph3_Morex	CBFHV	forward	1521
Rph3_Morex	CRTDREHVCBF2	forward	1521
Rph3_Morex	CBFHV	reverse	1521
Rph3_Morex	CRTDREHVCBF2	reverse	1521
Rph3_Morex	CGACGOSAMY3	forward	1523
Rph3_Morex	HEXAMERATH4	reverse	1523
Rph3_Morex	CGCGBOXAT	forward	1546
Rph3_Morex	CGCGBOXAT	reverse	1546
Rph3_Morex	CBFHV	forward	1564
Rph3_Morex	DRECRTCOREAT	forward	1564
Rph3_Morex	LTRECOREATCOR15	forward	1565
Rph3_Morex	PRECONSCRHSP70A	forward	1565
Rph3_Morex	CGACGOSAMY3	forward	1566
Rph3_Morex	CGACGOSAMY3	forward	1572
Rph3_Morex	CGCGBOXAT	forward	1582
Rph3_Morex	ABRERATCAL	reverse	1584
Rph3_Morex	CGCGBOXAT	reverse	1584
Rph3_Morex	GTGANTG10	forward	1588
Rph3_Morex	CBFHV	forward	1602
Rph3_Morex	DRECRTCOREAT	forward	1602
Rph3_Morex	LTRECOREATCOR15	forward	1603
Rph3_Morex	PRECONSCRHSP70A	forward	1603
Rph3_Morex	CGACGOSAMY3	forward	1604
Rph3_Morex	HEXAMERATH4	reverse	1604
Rph3_Morex	RBCSCONSENSUS	reverse	1621
Rph3_Morex	ARR1AT	forward	1623
Rph3_Morex	PRECONSCRHSP70A	forward	1645
Rph3_Morex	DOFCOREZM	reverse	1655
Rph3_Morex	DOFCOREZM	reverse	1665
Rph3_Morex	POLLEN1LELAT52	reverse	1667
Rph3_Morex	POLLEN1LELAT52	forward	1680
Rph3_Morex	GT1CONSENSUS	forward	1681
Rph3_Morex	GT1GMSCAM4	forward	1681
Rph3_Morex	DOFCOREZM	forward	1684
Rph3_Morex	GTGANTG10	forward	1689
Rph3_Morex	DOFCOREZM	forward	1702
Rph3_Morex	NODCON1GM	forward	1702
Rph3_Morex	OSE1ROOTNODULE	forward	1702
Rph3_Morex	ARR1AT	forward	1704
Rph3_Morex	CAATBOX1	reverse	1706
Rph3_Morex	BIHD1OS	forward	1708
Rph3_Morex	WBOXATNPR1	reverse	1709
Rph3_Morex	WRKY71OS	reverse	1709
Rph3_Morex	CAATBOX1	forward	1711
Rph3_Morex	POLLEN1LELAT52	forward	1730
Rph3_Morex	UPRMOTIFIIAT	forward	1737
Rph3_Morex	PALBOXAPC	forward	1738
Rph3_Morex	ABRELATERD1	reverse	1752
Rph3_Morex	ACGTATERD1	forward	1753
Rph3_Morex	ACGTATERD1	reverse	1753
Rph3_Morex	CCAATBOX1	forward	1764
Rph3_Morex	CAATBOX1	forward	1765
Rph3_Morex	CBFHV	forward	1774
Rph3_Morex	DRECRTCOREAT	forward	1774
Rph3_Morex	LTRECOREATCOR15	forward	1775
Rph3_Morex	ACGTABREMOTIFA2OSEM	reverse	1777
Rph3_Morex	GADOWNAT	reverse	1777
Rph3_Morex	DPBFCOREDCDC3	forward	1778
Rph3_Morex	ABRERATCAL	reverse	1778
Rph3_Morex	ABRERATCAL	forward	1779
Rph3_Morex	CACGTGMOTIF	forward	1779
Rph3_Morex	EBOXBNNAPA	forward	1779
Rph3_Morex	MYCCONSENSUSAT	forward	1779
Rph3_Morex	ABRELATERD1	reverse	1779
Rph3_Morex	CACGTGMOTIF	reverse	1779
Rph3_Morex	DPBFCOREDCDC3	reverse	1779
Rph3_Morex	EBOXBNNAPA	reverse	1779
Rph3_Morex	MYCCONSENSUSAT	reverse	1779
Rph3_Morex	ABRELATERD1	forward	1780
Rph3_Morex	ACGTATERD1	forward	1780
Rph3_Morex	ACGTATERD1	reverse	1780
Rph3_Morex	ARR1AT	forward	1790
Rph3_Morex	E2FCONSENSUS	forward	1792
Rph3_Morex	PE2FNTRNR1A	forward	1792
Rph3_Morex	NODCON2GM	forward	1803
Rph3_Morex	OSE2ROOTNODULE	forward	1803
Rph3_Morex	WRKY71OS	forward	1819
Rph3_Morex	BIHD1OS	reverse	1819
Rph3_Morex	SORLIP2AT	forward	1827
Rph3_Morex	MYBPZM	forward	1830
Rph3_Morex	QELEMENTZMZM13	forward	1836
Rph3_Morex	WBOXNTCHN48	reverse	1837
Rph3_Morex	WBOXNTERF3	reverse	1837
Rph3_Morex	WRKY71OS	reverse	1838
Rph3_Morex	MYBCOREATCYCB1	forward	1843
Rph3_Morex	DPBFCOREDCDC3	reverse	1845
Rph3_Morex	BIHD1OS	forward	1849
Rph3_Morex	WBOXATNPR1	reverse	1850
Rph3_Morex	WRKY71OS	reverse	1850
Rph3_Morex	INRNTPSADB	forward	1908
Rph3_Morex	CAATBOX1	forward	1910
Rph3_Morex	REALPHALGLHCB21	reverse	1914
Rph3_Morex	MYB1AT	reverse	1915
Rph3_Morex	POLLEN1LELAT52	reverse	1918
Rph3_Morex	DOFCOREZM	reverse	1921
Rph3_Morex	SEF3MOTIFGM	reverse	1942
Rph3_Morex	WUSATAg	forward	1948
Rph3_Morex	SITEIIATCYTC	forward	1952
Rph3_Morex	CPBCSPOR	reverse	1964
Rph3_Morex	DPBFCOREDCDC3	reverse	1976
Rph3_Morex	SEF3MOTIFGM	reverse	1982
Rph3_Morex	SITEIIATCYTC	forward	1988
Rph3_Morex	ARR1AT	forward	2005
Rph3_Morex	DOFCOREZM	reverse	2013
Rph3_Morex	INRNTPSADB	forward	2018
Rph3_Morex	ACGTABREMOTIFA2OSEM	reverse	2027
Rph3_Morex	GADOWNAT	reverse	2027
Rph3_Morex	DPBFCOREDCDC3	forward	2028
Rph3_Morex	ABRERATCAL	reverse	2028
Rph3_Morex	ABRERATCAL	forward	2029
Rph3_Morex	CACGTGMOTIF	forward	2029
Rph3_Morex	EBOXBNNAPA	forward	2029
Rph3_Morex	MYCCONSENSUSAT	forward	2029
Rph3_Morex	ABRELATERD1	reverse	2029
Rph3_Morex	CACGTGMOTIF	reverse	2029
Rph3_Morex	EBOXBNNAPA	reverse	2029
Rph3_Morex	MYCCONSENSUSAT	reverse	2029
Rph3_Morex	ABRELATERD1	forward	2030
Rph3_Morex	ACGTATERD1	forward	2030
Rph3_Morex	ACGTATERD1	reverse	2030
Rph3_Morex	RHERPATEXPA7	reverse	2030
Rph3_Morex	EECCRCAH1	reverse	2034
Rph3_Morex	ARR1AT	reverse	2037
Rph3_Morex	SURECOREATSULTR11	reverse	2042
Rph3_Morex	INRNTPSADB	forward	2054
Rph3_Morex	CAATBOX1	forward	2056
Rph3_Morex	NODCON1GM	reverse	2076
Rph3_Morex	OSE1ROOTNODULE	reverse	2076
Rph3_Morex	DOFCOREZM	reverse	2078
Rph3_Morex	ERELEE4	reverse	2079
Rph3_Morex	ARR1AT	reverse	2084
Rph3_Morex	GTGANTG10	reverse	2086
Rph3_Morex	CACTFTPPCA1	forward	2087
Rph3_Morex	POLASIG1	reverse	2103
Rph3_Morex	TATABOX5	forward	2104
Rph3_Morex	TATABOXOSPAL	forward	2105
Rph3_Morex	SEF4MOTIFGM7S	reverse	2109
Rph3_Morex	ARR1AT	reverse	2113
Rph3_Morex	GTGANTG10	reverse	2115
Rph3_Morex	CACTFTPPCA1	forward	2116
Rph3_Morex	PREATPRODH	forward	2117
Rph3_Morex	TGTCACACMCUCUMISIN	reverse	2135
Rph3_Morex	GTGANTG10	forward	2136
Rph3_Morex	SEBFCONSSTPR10A	reverse	2136
Rph3_Morex	WRKY71OS	forward	2137
Rph3_Morex	BIHD1OS	reverse	2137
Rph3_Morex	EBOXBNNAPA	forward	2140
Rph3_Morex	MYCCONSENSUSAT	forward	2140
Rph3_Morex	EBOXBNNAPA	reverse	2140
Rph3_Morex	MYCCONSENSUSAT	reverse	2140
Rph3_Morex	MYB1AT	reverse	2144
Rph3_Morex	CACTFTPPCA1	forward	2149
Rph3_Morex	RYREPEATBNNAPA	reverse	2152
Rph3_Morex	EBOXBNNAPA	forward	2163
Rph3_Morex	MYCCONSENSUSAT	forward	2163
Rph3_Morex	EBOXBNNAPA	reverse	2163
Rph3_Morex	MYCCONSENSUSAT	reverse	2163
Rph3_Morex	SEBFCONSSTPR10A	forward	2166
Rph3_Morex	BIHD1OS	forward	2167
Rph3_Morex	TGTCACACMCUCUMISIN	forward	2167
Rph3_Morex	WRKY71OS	reverse	2168
Rph3_Morex	GTGANTG10	reverse	2169
Rph3_Morex	CAATBOX1	forward	2172
Rph3_Morex	ARR1AT	forward	2179
Rph3_Morex	PYRIMIDINEBOXHVEPB1	forward	2183
Rph3_Morex	GT1GMSCAM4	reverse	2184
Rph3_Morex	GT1CONSENSUS	reverse	2185
Rph3_Morex	SEF4MOTIFGM7S	forward	2200
Rph3_Morex	POLASIG1	reverse	2213
Rph3_Morex	TATABOX5	forward	2214
Rph3_Morex	GT1CONSENSUS	reverse	2216
Rph3_Morex	POLLEN1LELAT52	reverse	2218
Rph3_Morex	MYBCORE	reverse	2224
Rph3_Morex	CURECORECR	forward	2229
Rph3_Morex	CURECORECR	reverse	2229
Rph3_Morex	ACGTATERD1	forward	2231
Rph3_Morex	ACGTATERD1	reverse	2231
Rph3_Morex	CARGCW8GAT	forward	2235
Rph3_Morex	CARGCW8GAT	reverse	2235
Rph3_Morex	SEF4MOTIFGM7S	forward	2238
Rph3_Morex	GT1CONSENSUS	reverse	2249
Rph3_Morex	GTGANTG10	reverse	2253
Rph3_Morex	CACTFTPPCA1	forward	2254
Rph3_Morex	MYBCORE	forward	2256
Rph3_Morex	RAV1AAT	reverse	2257
Rph3_Morex	EECCRCAH1	forward	2261
Rph3_Morex	CAATBOX1	reverse	2272
Rph3_Morex	DOFCOREZM	reverse	2292
Rph3_Morex	AMMORESIVDCRNIA1	forward	2314
Rph3_Morex	RHERPATEXPA7	reverse	2324
Rph3_Morex	GTGANTG10	forward	2326
Rph3_Morex	GT1CONSENSUS	forward	2328
Rph3_Morex	GT1GMSCAM4	forward	2328
Rph3_Morex	ARR1AT	reverse	2334
Rph3_Morex	GT1CONSENSUS	forward	2342
Rph3_Morex	GT1GMSCAM4	forward	2342
Rph3_Morex	NODCON2GM	forward	2355
Rph3_Morex	OSE2ROOTNODULE	forward	2355
Rph3_Morex	GAREAT	reverse	2357
Rph3_Morex	POLLEN1LELAT52	forward	2367
Rph3_Morex	GT1CONSENSUS	forward	2368
Rph3_Morex	GT1GMSCAM4	forward	2368
Rph3_Morex	SURE1STPAT21	forward	2372
Rph3_Morex	BOXIINTPATPB	forward	2373
Rph3_Morex	POLLEN1LELAT52	forward	2375
Rph3_Morex	GT1CONSENSUS	forward	2376
Rph3_Morex	GT1GMSCAM4	forward	2376
Rph3_Morex	ROOTMOTIFTAPOX1	forward	2383
Rph3_Morex	GT1CONSENSUS	reverse	2390
Rph3_Morex	GT1GMSCAM4	reverse	2390
Rph3_Morex	SURECOREATSULTR11	forward	2403
Rph3_Morex	ARFAT	reverse	2403
Rph3_Morex	CAATBOX1	reverse	2420
Rph3_Morex	GT1CONSENSUS	forward	2428
Rph3_Morex	TAAAGSTKST1	forward	2430
Rph3_Morex	NTBBF1ARROLB	reverse	2430
Rph3_Morex	DOFCOREZM	forward	2431
Rph3_Morex	WBOXHVISO1	reverse	2433
Rph3_Morex	WBOXNTERF3	reverse	2433
Rph3_Morex	WRKY71OS	reverse	2434
Rph3_Morex	ANAERO1CONSENSUS	forward	2450
Rph3_Morex	GATABOX	reverse	2461
Rph3_Morex	GTGANTG10	reverse	2467
Rph3_Morex	GT1CONSENSUS	forward	2472
Rph3_Morex	GT1GMSCAM4	forward	2473
Rph3_Morex	INRNTPSADB	reverse	2476
Rph3_Morex	GT1CONSENSUS	reverse	2491
Rph3_Morex	GT1GMSCAM4	reverse	2491
Rph3_Morex	RHERPATEXPA7	forward	2508
Rph3_Morex	ARFAT	forward	2517
Rph3_Morex	SURECOREATSULTR11	reverse	2518
Rph3_Morex	TATABOX5	reverse	2528
Rph3_Morex	POLASIG1	forward	2529
Rph3_Morex	SP8BFIBSP8BIB	reverse	2536
Rph3_Morex	CACTFTPPCA1	reverse	2539
Rph3_Morex	TAAAGSTKST1	forward	2541
Rph3_Morex	DOFCOREZM	forward	2542
Rph3_Morex	DOFCOREZM	reverse	2547
Rph3_Morex	GT1CONSENSUS	reverse	2552
Rph3_Morex	GT1GMSCAM4	reverse	2552
Rph3_Morex	POLLEN1LELAT52	reverse	2554
Rph3_Morex	XYLAT	reverse	2555
Rph3_Morex	DOFCOREZM	reverse	2557
Rph3_Morex	ANAERO1CONSENSUS	reverse	2558
Rph3_Morex	RHERPATEXPA7	forward	2572
Rph3_Morex	DOFCOREZM	forward	2592
Rph3_Morex	DOFCOREZM	forward	2597
Rph3_Morex	CURECORECR	forward	2603
Rph3_Morex	CURECORECR	reverse	2603
Rph3_Morex	CACTFTPPCA1	forward	2604
Rph3_Morex	TATABOX5	reverse	2615
Rph3_Morex	POLASIG1	forward	2616
Rph3_Morex	ROOTMOTIFTAPOX1	reverse	2623
Rph3_Morex	ROOTMOTIFTAPOX1	forward	2624
Rph3_Morex	DOFCOREZM	reverse	2634
Rph3_Morex	PYRIMIDINEBOXHVEPB1	forward	2636
Rph3_Morex	GT1GMSCAM4	reverse	2637
Rph3_Morex	GT1CONSENSUS	reverse	2638
Rph3_Morex	ARR1AT	forward	2646
Rph3_Morex	LTRE1HVBLT49	forward	2651
Rph3_Morex	DOFCOREZM	forward	2654
Rph3_Morex	SEBFCONSSTPR10A	forward	2670
Rph3_Morex	BIHD1OS	forward	2671
Rph3_Morex	WRKY71OS	reverse	2672
Rph3_Morex	RHERPATEXPA7	forward	2673
Rph3_Morex	GTGANTG10	reverse	2673
Rph3_Morex	CELLCYCLESC	forward	2674
Rph3_Morex	GT1CONSENSUS	forward	2677
Rph3_Morex	GT1GMSCAM4	forward	2677
Rph3_Morex	RAV1AAT	forward	2683
Rph3_Morex	MYBCORE	reverse	2683
Rph3_Morex	POLLEN1LELAT52	forward	2687
Rph3_Morex	DOFCOREZM	forward	2690
Rph3_Morex	NODCON1GM	forward	2690
Rph3_Morex	OSE1ROOTNODULE	forward	2690
Rph3_Morex	DOFCOREZM	forward	2708
Rph3_Morex	LTRECOREATCOR15	reverse	2726
Rph3_Morex	CAATBOX1	reverse	2741
Rph3_Morex	CCAATBOX1	reverse	2741
Rph3_Morex	MYBST1	forward	2745
Rph3_Morex	GATABOX	forward	2746
Rph3_Morex	CACTFTPPCA1	reverse	2749
Rph3_Morex	RAV1AAT	forward	2789
Rph3_Morex	MYBCORE	reverse	2789
Rph3_Morex	ARR1AT	forward	2793
Rph3_Morex	SORLIP2AT	reverse	2800
Rph3_Morex	GTGANTG10	reverse	2842
Rph3_Morex	CACTFTPPCA1	forward	2845
Rph3_Morex	GTGANTG10	reverse	2849
Rph3_Morex	GTGANTG10	forward	2863
Rph3_Morex	CAREOSREP1	forward	2874
Rph3_Morex	CIACADIANLELHC	forward	2874
Rph3_Morex	CAATBOX1	forward	2879
Rph3_Morex	ARR1AT	reverse	2880
Rph3_Morex	MYB1AT	forward	2886
Rph3_Morex	ELRECOREPCRP1	reverse	2895
Rph3_Morex	WBOXNTERF3	reverse	2895
Rph3_Morex	WBOXATNPR1	reverse	2896
Rph3_Morex	WRKY71OS	reverse	2896
Rph3_Morex	CAATBOX1	forward	2898
Rph3_Morex	ARR1AT	reverse	2899
Rph3_Morex	DOFCOREZM	forward	2919
Rph3_Morex	NODCON2GM	reverse	2920
Rph3_Morex	OSE2ROOTNODULE	reverse	2920
Rph3_Morex	EECCRCAH1	forward	2922
Rph3_Morex	CAREOSREP1	reverse	2922
Rph3_Morex	GATABOX	reverse	2937
Rph3_Morex	GATABOX	reverse	2944
Rph3_Morex	GATABOX	forward	2948
Rph3_Morex	DOFCOREZM	forward	2973
Rph3_Morex	NODCON2GM	reverse	2974
Rph3_Morex	OSE2ROOTNODULE	reverse	2974
Rph3_Morex	WBBOXPCWRKY1	forward	2979
Rph3_Morex	WBOXATNPR1	forward	2980
Rph3_Morex	WBOXHVISO1	forward	2981
Rph3_Morex	WBOXNTERF3	forward	2981
Rph3_Morex	WRKY71OS	forward	2981
Rph3_Morex	CURECORECR	forward	2986
Rph3_Morex	CURECORECR	reverse	2986
Rph3_Morex	CACTFTPPCA1	forward	2987
Rph3_Morex	CACTFTPPCA1	forward	3002
